# Supplementary material for: Antioxidant Effect of Lactobacillus fermentum CQPC04-Fermented Soy Milk on D-Galactose-Induced Oxidative Aging Mice
Source: Front Nutr. 2021 Aug 27;8:727467. doi: 10.3389/fnut.2021.727467 (PMC8429822; doi:10.3389/fnut.2021.727467)
Supplement: Supplementary file 2 [file Data_Sheet_1.ZIP]

Archive with 40 entries (32 files):
- Protein mass spectrometry.tif
- SECTION/
- SECTION/LIVER/
- SECTION/LIVER/CQPC04.jpg
- SECTION/LIVER/NO.jpg
- SECTION/LIVER/VC.jpg
- SECTION/LIVER/模型.jpg
- SECTION/LIVER/正常.jpg
- SECTION/SKIN/
- SECTION/SKIN/HE/
- SECTION/SKIN/HE/CQPC04.jpg
- SECTION/SKIN/HE/NO.jpg
- SECTION/SKIN/HE/VC.jpg
- SECTION/SKIN/HE/模型.jpg
- SECTION/SKIN/HE/正常.jpg
- SECTION/SKIN/Masson/
- SECTION/SKIN/Masson/CQPC04.jpg
- SECTION/SKIN/Masson/NO.jpg
- SECTION/SKIN/Masson/VC.jpg
- SECTION/SKIN/Masson/模型.jpg
- SECTION/SKIN/Masson/正常.jpg
- SECTION/SKIN/TB/
- SECTION/SKIN/TB/CQPC04.jpg
- SECTION/SKIN/TB/NO.jpg
- SECTION/SKIN/TB/VC.jpg
- SECTION/SKIN/TB/模型.jpg
- SECTION/SKIN/TB/正常.jpg
- SECTION/SPLEEN/
- SECTION/SPLEEN/04 11-4.jpg
- SECTION/SPLEEN/NO3-1.jpg
- SECTION/SPLEEN/VC6-3.jpg
- SECTION/SPLEEN/模型6-3.jpg
- SECTION/SPLEEN/正1-2.jpg
- statistical analysis--zhouxianrong--CQPC04/
- statistical analysis--zhouxianrong--CQPC04/biochemical indicators of liver.xlsx
- statistical analysis--zhouxianrong--CQPC04/biochemical indicators of serum.xlsx
- statistical analysis--zhouxianrong--CQPC04/biochemical indicators of skin.pzfx
- statistical analysis--zhouxianrong--CQPC04/biochemical indicatos of brain.xlsx
- statistical analysis--zhouxianrong--CQPC04/organ indexes.xlsx
- statistical analysis--zhouxianrong--CQPC04/PCR results.xlsx
