# Supplementary material for: Antioxidant Effect of Lactobacillus fermentum CQPC04-Fermented Soy Milk on D-Galactose-Induced Oxidative Aging Mice
Source: Front Nutr. 2021 Aug 27;8:727467. doi: 10.3389/fnut.2021.727467 (PMC8429822; doi:10.3389/fnut.2021.727467)
Supplement: Supplementary file 2 [file Data_Sheet_1.ZIP › statistical analysis--zhouxianrong--CQPC04/biochemical indicators of liver.xlsx]

## Sheet: T-SOD
	Normal						D-gal						D-gal + VC						D-gal + NO						D-gal + CQPC04
	OD1	OD2	OD1-OD2	Inhibition percentage	protein concentration（mgprot/mL）	SOD activity（U/mL）	OD1	OD2	OD1-OD2	Inhibition percentage	protein concentration（mgprot/mL）	SOD activity（U/mL）	OD1	OD2	OD1-OD2	Inhibition percentage	protein concentration（mgprot/mL）	SOD activity（U/mL）	OD1	OD2	OD1-OD2	Inhibition percentage	protein concentration（mgprot/mL）	SOD activity（U/mL）	OD1	OD2	OD1-OD2	Inhibition percentage	protein concentration（mgprot/mL）	SOD activity（U/mL）
1	0.15	0.276667	0.126667	0.457831	2.02035	30.3657	0.105	0.288	0.183	0.635417	1.92075	44.3295	0.118	0.288	0.17	0.590278	2.232	35.4378	0.11	0.288	0.178	0.618056	2.232	37.1055	0.108	0.288	0.18	0.625	1.817	46.0925
2	0.113	0.276667	0.163667	0.591566	2.4478	32.3841	0.132	0.288	0.156	0.541667	1.9	38.2018	0.085	0.288	0.203	0.704861	1.7008	55.5335	0.12	0.288	0.168	0.583333	2.13655	36.5855	0.132	0.288	0.156	0.541667	1.95395	37.147
3	0.212	0.276667	0.0646667	0.233735	2.3399	13.3854	0.129	0.288	0.159	0.552083	1.9747	37.4635	0.127	0.288	0.161	0.559028	2.2735	32.9491	0.087	0.288	0.201	0.697917	2.2237	42.0564	0.118	0.288	0.17	0.590278	1.7257	45.8349
4	0.13	0.276667	0.146667	0.53012	1.8751	37.8839	0.107	0.288	0.181	0.628472	2.1988	38.3006	0.098	0.288	0.19	0.659722	1.9498	45.3394	0.129	0.288	0.159	0.552083	2.1158	34.9651	0.114	0.288	0.174	0.604167	2.1905	36.9588
5	0.122	0.276667	0.154667	0.559036	2.13655	35.0616	0.141	0.288	0.147	0.510417	1.77135	38.6123	0.12	0.288	0.168	0.583333	2.38555	32.7667	0.143	0.288	0.145	0.503472	1.58045	42.6874	0.145	0.288	0.143	0.496528	1.7008	39.1197
6	0.151	0.276667	0.125667	0.454217	2.1988	27.681	0.113	0.288	0.175	0.607639	2.0328	40.0549	0.084	0.288	0.204	0.708333	1.96225	48.3713	0.122	0.288	0.166	0.576389	1.82115	42.4106	0.126	0.288	0.162	0.5625	2.2403	33.645
7	0.114	0.276667	0.162667	0.587952	1.92905	40.8416	0.134	0.288	0.154	0.534722	2.06185	34.7517	0.129	0.288	0.159	0.552083	1.98715	37.2288	0.1	0.288	0.188	0.652778	2.16975	40.3144	0.118	0.288	0.17	0.590278	1.67175	47.314
8	0.111	0.276667	0.165667	0.598795	1.95395	41.0648	0.132	0.288	0.156	0.541667	1.55555	46.6609	0.084	0.288	0.204	0.708333	1.9	49.9561	0.128	0.288	0.16	0.555556	2.2652	32.8644	0.127	0.288	0.161	0.559028	2.0245	37.0016
9	0.102	0.276667	0.174667	0.631325	1.9581	43.2039	0.122	0.288	0.166	0.576389	2.0909	36.9392	0.096	0.288	0.192	0.666667	2.0577	43.4142	0.094	0.288	0.194	0.673611	2.066	43.6902	0.112	0.288	0.176	0.611111	2.1075	38.8559
10	0.093	0.276667	0.183667	0.663855	1.5348	57.9598	0.094	0.288	0.194	0.673611	1.86265	48.4599	0.134	0.288	0.154	0.534722	2.0577	34.8218	0.116	0.288	0.172	0.597222	2.1656	36.9541	0.112	0.288	0.176	0.611111	2.01205	40.6992
11	0.125	0.276667	0.151667	0.548193	2.1241	34.583	0.091	0.288	0.197	0.684028	1.89585	48.3476	0.081	0.288	0.207	0.71875	2.25275	42.7533	0.126	0.288	0.162	0.5625	1.8087	41.6736	0.137	0.288	0.151	0.524306	1.9332	36.3423
12	0.114	0.276667	0.162667	0.587952	2.22785	35.3639	0.102	0.288	0.186	0.645833	2.2486	38.4869							0.14	0.288	0.148	0.513889	2.3316	29.5338
				average
OD2	0.262	0.28	0.288	0.276667
			Normal	D-gal	D-gal + VC	D-gal + NO	D-gal +CQPC04
		1			37.1055	46.0925	35.4378
		2		38.2018	36.5855
		3		37.4635		45.8349
		4	37.8839	38.3006	34.9651		45.3394
		5		38.6123		39.1197
		6
		7	40.8416	34.7517	40.3144	47.314	37.2288
		8	41.0648
		9	43.2039	36.9392	43.6902	38.8559	43.4142
		10	57.9598		36.9541	40.6992	34.8218
		11			41.6736		42.7533
		12		38.4869
		average	44.1908	37.5366	38.7555	42.986	39.8325
		STDEV	7.92659	1.36652	3.17123	3.84014	4.53619
		Significance	a	d	c	b	c

## Sheet: CAT
		Normal					D-gal					D-gal + VC					D-gal + NO					D-gal + CQPC04
		OD1	OD2	OD1-OD2	protein concentration(mg/mL)	CAT activity（U/mgprot）	OD1	OD2	OD1-OD2	protein concentration(mg/mL)	CAT activity（U/mgprot）	OD1	OD2	OD1-OD2	protein concentration(mg/mL)	CAT activity（U/mgprot）	OD1	OD2	OD1-OD2	protein concentration(mg/mL)	CAT activity（U/mgprot）	OD1	OD2	OD1-OD2	protein concentration(mg/mL)	CAT activity（U/mgprot）
	1	0.699333	0.075	0.624333	2.14485	114.324	0.699333	0.062	0.637333	2.232	112.147	0.699333	0.083	0.616333	2.27765	106.278	0.699333	0.104	0.595333	2.3316	100.282	0.699333	0.076	0.623333	2.2735	107.682
	2	0.699333	0.195	0.504333	2.37725	83.3219	0.699333	0.09	0.609333	2.37725	100.669	0.699333	0.07	0.629333	2.4312	101.666	0.699333	0.072	0.627333	2.4146	102.04	0.699333	0.094	0.605333	2.30255	103.253
	3	0.699333	0.083	0.616333	2.34405	103.268	0.699333	0.081	0.618333	2.4478	99.2117	0.699333	0.064	0.635333	2.41875	103.164	0.699333	0.076	0.623333	2.36065	103.706	0.699333	0.062	0.637333	2.26105	110.706
	4	0.699333	0.084	0.615333	2.35235	102.736	0.699333	0.079	0.620333	2.3814	102.308	0.699333	0.07	0.629333	2.3067	107.153	0.699333	0.058	0.641333	2.3316	108.03	0.699333	0.069	0.630333	2.3233	106.557
	5	0.699333	0.101	0.598333	2.43535	96.4935	0.699333	0.061	0.638333	2.3565	106.389	0.699333	0.059				0.699333	0.056	0.643333	2.43535	103.751	0.699333	0.074	0.625333	2.4727	99.3245
	6	0.699333	0.075	0.624333	2.41045	101.727	0.699333	0.067	0.632333	2.398	103.565	0.699333	0.061	0.638333	2.38555	105.093	0.699333	0.185	0.514333	2.4146	83.6596	0.699333	0.063	0.636333	2.56815	97.3152
	7	0.699333	0.08	0.619333	2.2486	108.175	0.699333	0.062	0.637333	2.45195	102.087	0.699333	0.069	0.630333	2.3316	106.177	0.699333	0.063	0.636333	2.51005	99.5677	0.699333	0.079	0.620333	2.4893	97.8733
	8	0.699333	0.129	0.570333	2.43535	91.9779	0.699333	0.063	0.636333	2.4312	102.797	0.699333	0.065	0.634333	2.44365	101.952	0.699333	0.06	0.639333	2.34405	107.122	0.699333	0.094	0.605333	2.47685	95.9867
	9	0.699333	0.06	0.639333	2.3897	105.075	0.699333	0.06	0.639333	2.4644	101.89	0.699333	0.074	0.625333	2.66775	92.0625	0.699333	0.08	0.619333	2.12825	114.293	0.699333	0.085	0.614333	2.33575	103.298
	10	0.699333	0.078	0.621333	2.31085	105.601	0.699333	0.074	0.625333	2.4561	99.9958	0.699333	0.072	0.627333	2.50175	98.4851	0.699333	0.055	0.644333	2.52665	100.157	0.699333	0.061	0.638333	2.94165	85.2261
	11	0.699333	0.133	0.566333	2.2403	99.2847	0.699333	0.067	0.632333	2.14485	115.788	0.699333	0.077	0.622333	2.41875	101.053	0.699333	0.066	0.633333	2.3897	104.089	0.699333	0.062	0.637333	2.2818	109.7
	12	0.699333	0.076	0.623333	2.58475	94.7148	0.699333	0.149	0.550333	2.36065	91.561	0.699333	0.045	0.654333	2.2569	113.868	0.699333	0.064	0.635333	2.43535	102.46		0.042
blank						average
0.736	0.748	0.703	0.669	0.681	0.659	0.699333
			liver CAT activity（U/mg）
			Normal	D-gal	D-gal + VC	D-gal + NO	D-gal +CQPC04
		1	114.324		106.278	100.282	107.682
		2		100.669	101.666	102.04	103.253
		3	103.268	99.2117	103.164	103.706	110.706
		4	102.736	102.308			106.557
		5				103.751
		6	101.727		105.093
		7	108.175		106.177	99.5677
		8			101.952	107.122
		9	105.075	101.89			103.298
		10	105.601	99.9958	98.4851	100.157
		11			101.053	104.089	109.7
		12		91.561		102.46
		average	105.844	99.2726	102.984	102.575	106.866
		STDEV	4.30571	3.94995	2.73351	2.39983	3.14075
		Significance	ab	c	bc	bc	a

## Sheet: GSH-PX
		Normal						D-gal						D-gal + VC						D-gal + NO						D-gal + CQPC04
		OD1	OD2	OD1-OD2	standard - blank	protein concentration（（mg/mL））	GSH-PX activity（activity unit）	OD1	OD2	OD1-OD2	standard - blank	protein concentration（（mg/mL））	GSH-PX activity（activity unit）	OD1	OD2	OD1-OD2	standard - blank	protein concentration（（mg/mL））	GSH-PX activity（activity unit）	OD1	OD2	OD1-OD2	standard - blank	protein concentration（（mg/mL））	GSH-PX activity（activity unit）	OD1	OD2	OD1-OD2	standard - blank	protein concentration（（mg/mL））	GSH-PX activity（activity unit）
	1	0.296	0.172	0.124	0.0716667	2.14485	806.692	0.324	0.168	0.156	0.0716667	2.232	975.244	0.27	0.194	0.076	0.0716667	2.27765	465.596	0.264	0.159	0.105	0.0716667	2.3316	628.374	0.337	0.132	0.205	0.0716667	2.2735	1258.18
	2	0.307	0.153	0.154	0.0716667	2.37725	903.917	0.289	0.21	0.079	0.0716667	2.37725	463.698	0.291	0.12	0.171	0.0716667	2.4312	981.427	0.265	0.167	0.098	0.0716667	2.4146	566.322	0.265	0.171	0.094	0.0716667	2.30255	569.641
	3	0.271	0.171	0.1	0.0716667	2.34405	595.273	0.246	0.145	0.101	0.0716667	2.4478	575.742	0.31	0.153	0.157	0.0716667	2.41875	905.715	0.27	0.181	0.089	0.0716667	2.36065	526.067	0.278	0.204	0.074	0.0716667	2.26105	456.672
	4	0.293	0.178	0.115	0.0716667	2.35235	682.148	0.284	0.139	0.145	0.0716667	2.3814	849.608	0.293	0.161	0.132	0.0716667	2.3067	798.483	0.273	0.144	0.129	0.0716667	2.3316	772.002	0.29	0.153	0.137	0.0716667	2.3233	822.807
	5	0.261	0.201	0.06	0.0716667	2.43535	343.774	0.296	0.102	0.194	0.0716667	2.3565	1148.73	0.298	0.125	0.173	0.0716667	2.38555	1011.91	0.287	0.143	0.144	0.0716667	2.43535	825.057	0.301	0.344	-0.043	0.0716667	2.4727	-242.65
	6	0.283	0.128	0.155	0.0716667	2.41045	897.256	0.29	0.168	0.122	0.0716667	2.398	709.894	0.274	0.15	0.124	0.0716667	2.3316	742.079	0.281	0.116	0.165	0.0716667	2.4146	953.502	0.318	0.148	0.17	0.0716667	2.56815	923.658
	7	0.269	0.139	0.13	0.0716667	2.2486	806.703	0.275	0.123	0.152	0.0716667	2.45195	864.997	0.284	0.146	0.138	0.0716667	2.44365	787.994	0.271	0.111	0.16	0.0716667	2.51005	889.448	0.295	0.178	0.117	0.0716667	2.4893	655.83
	8	0.278	0.125	0.153	0.0716667	2.43535	876.623	0.329	0.122	0.207	0.0716667	2.4312	1188.04	0.277	0.132	0.145	0.0716667	2.66775	758.413	0.253	0.159	0.094	0.0716667	2.34405	559.556	0.289	0.143	0.146	0.0716667	2.47685	822.5
	9	0.272	0.11	0.162	0.0716667	2.3897	945.92	0.287	0.138	0.149	0.0716667	2.4644	843.641	0.3	0.114	0.186	0.0716667	2.50175	1037.41	0.239	0.184	0.055	0.0716667	2.12825	360.598	0.329	0.183	0.146	0.0716667	2.33575	872.186
	10	0.277	0.156	0.121	0.0716667	2.31085	730.628	0.276	0.153	0.123	0.0716667	2.4561	698.782	0.301	0.151	0.15	0.0716667	2.41875	865.333	0.316	0.165	0.151	0.0716667	2.52665	833.901	0.302	0.284	0.018	0.0716667	2.94165	85.3816
	11	0.274	0.141	0.133	0.0716667	2.2403	828.377	0.289	0.116	0.173	0.0716667	2.14485	1125.46	0.31	0.153	0.157	0.0716667	2.2569	970.667	0.285	0.147	0.138	0.0716667	2.3897	805.784	0.299	0.32	-0.021	0.0716667	2.2818	-128.418
	12	0.226	0.13	0.096	0.0716667	2.58475	518.245	0.293	0.119	0.174	0.0716667	2.36065	1028.49							0.271	0.118	0.153	0.0716667	2.43535	876.623
average							744.63						872.694						847.73						716.436						554.162
	blank	standard	standard - blank
1	0.07	0.141	0.071
2	0.072	0.139	0.067
3	0.073	0.15	0.077
average	0.0716667	0.143333	0.0716667
					GSH-PX activity（activity unit）
					Normal	D-gal	D-gal + VC	D-gal + NO	D-gal +CQPC04
				1	806.692			628.374
				2	903.917	463.698
				3		575.742
				4			798.483	772.002	822.807
				5				825.057
				6	897.256	709.894	742.079		923.658
				7	806.703		787.994	889.448	655.83
				8	876.623		758.413		822.5
				9	945.92	843.641			872.186
				10		698.782	865.333	833.901
				11	828.377			805.784
				12				876.623
				average	866.498	658.352	790.46	804.455	819.396
				STDEV	53.7928	144.342	47.5501	87.3528	100.539
				Significance	a	c	b	b	a

## Sheet: GSH
		Normal				D-gal				D-gal + VC				D-gal + NO				D-gal + CQPC04
		A2	A1	protein concentration(mg/mL)	GSH(μg/mg prot)	A2	A1	protein concentration(mg/mL)	GSH(μg/mg prot)	A2	A1	protein concentration(mg/mL)	GSH(μg/mg prot)	A2	A1	protein concentration(mg/mL)	GSH(μg/mg prot)	A2	A1	protein concentration(mg/mL)	GSH(μg/mg prot)
	1	0.09	0.04	2.14485	9.457	0.079	0.04	2.23615	7.50288	0.081	0.04	2.27765	7.64525	0.069	0.04	2.3316	5.83798	0.074	0.04	2.5225	6.02264
	2	0.091	0.04	2.37725	8.66709	0.079	0.04	2.4478	6.85414	0.083	0.04	2.4312	7.42418	0.084	0.04	2.4146	7.60715	0.084	0.04	2.31915	7.92023
	3	0.09	0.04	2.34405	8.65334	0.083	0.04	2.26935	7.95367	0.097	0.04	2.41875	9.31399	0.089	0.04	2.36065	8.45702	0.086	0.04	2.37725	7.99492
	4	0.09	0.04	2.35235	8.6228	0.084	0.04	2.3565	7.7947	0.089	0.04	2.3067	8.65481	0.088	0.04	2.3316	8.42532	0.104	0.04	2.4229	10.2285
	5	0.115	0.04	2.43535	11.6395	0.083	0.04	2.41875	7.46239	0.084	0.04	2.38555	7.69978	0.094	0.04	2.43535	8.85503	0.106	0.04	2.5059	10.1476
	6	0.099	0.04	2.41045	9.61286	0.097	0.04	2.32745	9.67935	0.089	0.04	2.3316	8.56239	0.092	0.04	2.4146	8.66564	0.103	0.04	2.54325	9.61764
	7	0.087	0.04	2.2486	8.59428	0.08	0.04	2.43535	7.01964	0.073	0.04	2.44365	6.08746	0.088	0.04	2.51005	7.82633	0.092	0.04	2.564	8.16071
	8	0.089	0.04	2.43535	8.19761	0.084	0.04	2.3814	7.7132	0.087	0.04	2.66775	7.24397	0.058	0.04	2.34405	4.33162	0.111	0.04	2.4976	10.8294
	9	0.09	0.04	2.3897	8.48803	0.078	0.04	2.36895	6.94825	0.083	0.04	2.50175	7.21482	0.051	0.04	2.12825	3.74292	0.045	0.04	2.46025	2.47895
	10	0.081	0.04	2.31085	7.53541	0.078	0.04	2.3565	6.98496	0.08	0.04	2.41875	7.06781	0.085	0.04	2.52665	7.39595	0.092	0.04	2.37725	8.80179
	11	0.077	0.04	2.2403	7.20562	0.078	0.04	2.2569	7.29321	0.081	0.04	2.2569	7.71554	0.08	0.04	2.3897	7.15373	0.106	0.04	2.14485	11.8557
	12	0.085	0.04	2.58475	7.2297	0.076	0.04	2.42705	6.52053		0.04			0.086	0.04	2.43535	7.80419		0.04
	average				8.6586				7.47724				7.69364				7.17524				8.55074
										liver GSH(μg/mg prot)
										Normal	D-gal	D-gal + VC	D-gal + NO	D-gal +CQPC04
									1	9.457	7.50288	7.64525
									2	8.66709	6.85414	7.42418	7.60715	7.92023
									3	8.65334			8.45702	7.99492
									4	8.6228	7.7947	8.65481	8.42532	10.2285
									5	11.6395	7.46239	7.69978	8.85503	10.1476
									6	9.61286		8.56239	8.66564	9.61764
									7	8.59428	7.01964		7.82633	8.16071
									8		7.7132	7.24397		10.8294
									9	8.48803	6.94825	7.21482
									10		6.98496		7.39595	8.80179
									11		7.29321	7.71554	7.15373
									12		6.52053		7.80419
									average	9.21686	7.20939	7.77009	8.02115	9.2126
									STDEV	1.06737	0.409455	0.552754	0.598308	1.14096
									Significance	a	c	bc	b	a

## Sheet: MDA
		Normal						D-gal						D-gal + VC						D-gal + NO						D-gal + CQPC04
		sample OD	control OD	sample-control	standard-blank	protein concentration（mg/mL）	MDA content（nmol/mL）	sample OD	control OD	sample-control	standard-blank	protein concentration（mg/mL）	MDA content（nmol/mL）	sample OD	control OD	sample-control	standard-blank	protein concentration（mg/mL）	MDA content（nmol/mL）	sample OD	control OD	sample-control	standard-blank	protein concentration（mg/mL）	MDA content（nmol/mL）	sample OD	control OD	sample-control	standard-blank	protein concentration（mg/mL）	MDA content（nmol/mL）
	1	0.813	0.046	0.767	0.0323333	2.14485	11.0598	0.713	0.046	0.667	0.0323333	2.232	9.24232	0.398	0.046	0.352	0.0323333	2.27765	4.77975	0.546	0.046	0.5	0.0323333	2.3316	6.63232	0.192	0.046	0.146	0.0323333	2.2735	1.98613
	2	0.733	0.046	0.687	0.0323333	2.37725	8.93782	0.328	0.046	0.282	0.0323333	2.37725	3.6688	0.19	0.046	0.144	0.0323333	2.4312	1.83186	0.754	0.046	0.708	0.0323333	2.4146	9.06854	1.214	0.046	1.168	0.0323333	2.30255	15.6886
	3	1.121	0.046	1.075	0.0323333	2.34405	14.1838	0.729	0.046	0.683	0.0323333	2.4478	8.62967	0.198	0.046	0.152	0.0323333	2.41875	1.94358	0.919	0.046	0.873	0.0323333	2.36065	11.4375	0.553	0.046	0.507	0.0323333	2.26105	6.93501
	4	0.342	0.046	0.296	0.0323333	2.35235	3.8917	0.656	0.046	0.61	0.0323333	2.3814	7.92222	0.1	0.046	0.054	0.0323333	2.3067	0.724023	0.4	0.046	0.354	0.0323333	2.3316	4.69568	0.526	0.046	0.48	0.0323333	2.3233	6.38977
	5	0.228	0.046	0.182	0.0323333	2.43535	2.31132	0.234	0.046	0.188	0.0323333	2.3565	2.4674	0.098	0.046	0.052	0.0323333	2.38555	0.674162	0.166	0.046	0.12	0.0323333	2.43535	1.52395	0.67	0.046	0.624	0.0323333	2.4727	7.80482
	6	0.365	0.046	0.319	0.0323333	2.41045	4.093	0.321	0.046	0.275	0.0323333	2.398	3.54677	0.231	0.046	0.185	0.0323333	2.3316	2.45396	0.251	0.046	0.205	0.0323333	2.4146	2.62578	0.182	0.046	0.136	0.0323333	2.56815	1.63783
	7	1.682	0.046	1.636	0.0323333	2.2486	22.502	0.285	0.046	0.239	0.0323333	2.45195	3.01464	0.191	0.046	0.145	0.0323333	2.44365	1.83518	0.12	0.046	0.074	0.0323333	2.51005	0.911798	0.878	0.046	0.832	0.0323333	2.4893	10.337
	8	0.994	0.046	0.948	0.0323333	2.43535	12.0392	0.212	0.046	0.166	0.0323333	2.4312	2.11172	0.154	0.046	0.108	0.0323333	2.66775	1.25207	0.198	0.046	0.152	0.0323333	2.34405	2.00552	0.327	0.046	0.281	0.0323333	2.47685	3.50878
	9	0.186	0.046	0.14	0.0323333	2.3897	1.8119	0.181	0.046	0.135	0.0323333	2.4644	1.69423	1.239	0.046	1.193	0.0323333	2.50175	14.7484	1.201	0.046	1.155	0.0323333	2.12825	16.7845	1.209	0.046	1.163	0.0323333	2.33575	15.3994
	10	0.654	0.046	0.608	0.0323333	2.31085	8.13732	0.822	0.046	0.776	0.0323333	2.4561	9.77159	0.222	0.046	0.176	0.0323333	2.41875	2.25046	0.217	0.046	0.171	0.0323333	2.52665	2.09315	0.341	0.046	0.295	0.0323333	2.94165	3.10156
	11	0.625	0.046	0.579	0.0323333	2.2403	7.99322	0.7643	0.046	0.7183	0.0323333	2.14485	10.3576	0.17	0.046	0.124	0.0323333	2.2569	1.69926	0.294	0.046	0.248	0.0323333	2.3897	3.20965	0.627	0.046	0.581	0.0323333	2.2818	7.87495
	12	0.286	0.046	0.24	0.0323333	2.58475	2.87172	0.231	0.046	0.185	0.0323333	2.36065	2.42376	0.04	0.046	-0.006	0.0323333			1.313	0.046	1.267	0.0323333	2.43535	16.0903	0.041	0.046	-0.005	0.0323333
average							8.31939						5.40423
	blank	standard	standard-blank
1	0.045	0.074
2	0.045	0.086
3	0.048	0.075
average	0.046	0.0783333	0.0323333
							MDA content （nmol/mgprot）
							Normal	D-gal	D-gal + VC	D-gal + NO	D-gal +CQPC04
						1		9.23778	4.77975	6.63232	1.98613
						2			1.83186
						3		8.63335	1.94358
						4	3.8917	7.92222		4.69568
						5	2.31132
						6	4.093		2.45396	2.62578	1.63783
						7			1.83518
						8				2.00552	3.50878
						9	1.8119
						10		9.77376	2.25046	2.09315	3.10156
						11		10.3619		3.20965
						12	2.87172
						average	2.99593	9.1858	2.5158	3.54368	2.55857
						STDEV	0.98641	0.953079	1.1365	1.80504	0.889419
						Significance	b	a	b	b	b

## Sheet: NO
	Normal					D-gal					D-gal + VC					D-gal + NO					D-gal + CQPC04
	sample OD	standard OD-blank OD	blank OD	protein concentration（mg/mL）	NO content（μmol/g prot）	sample OD	standard OD-blank OD	blank OD	protein concentration（mg/mL）	NO content（μmol/g prot）	sample OD	standard OD-blank OD	blank OD	protein concentration（mg/mL）	NO content（μmol/g prot）	sample OD	standard OD-blank OD	blank OD	protein concentration（mg/mL）	NO content（μmol/g prot）	sample OD	standard OD-blank OD	blank OD	protein concentration（mg/mL）	NO content（μmol/g prot）
1	0.054	0.265333	0.0416667	2.232	0.0833018	0.044	0.265333	0.0416667	2.2735	0.0154721	0.052	0.265333	0.0416667	2.23615	0.0696639	0.048	0.265333	0.0416667	2.3316	0.0409493	0.055	0.265333	0.0416667	2.14485	0.0937152
2	0.047	0.265333	0.0416667	2.37725	0.0338214	0.044	0.265333	0.0416667	2.30255	0.0152769	0.046	0.265333	0.0416667	2.4478	0.0266879	0.05	0.265333	0.0416667	2.4146	0.0520286	0.045	0.265333	0.0416667	2.37725	0.0211384
3	0.046	0.265333	0.0416667	2.4478	0.0266879	0.046	0.265333	0.0416667	2.26105	0.0288922	0.057	0.265333	0.0416667	2.26935	0.10186	0.076	0.265333	0.0416667	2.36065	0.219257	0.048	0.265333	0.0416667	2.34405	0.0407318
4	0.045	0.265333	0.0416667	2.3814	0.0211016	0.043	0.265333	0.0416667	2.3233	0.0086517	0.045	0.265333	0.0416667	2.3565	0.0213245	0.044	0.265333	0.0416667	2.3316	0.0150866	0.045	0.265333	0.0416667	2.35235	0.0213622
5	0.046	0.265333	0.0416667	2.3565	0.0277219	0.052	0.265333	0.0416667	2.4727	0.0629995	0.048	0.265333	0.0416667	2.41875	0.0394739	0.046	0.265333	0.0416667	2.43535	0.0268243	0.045	0.265333	0.0416667	2.43535	0.0206341
6	0.045	0.265333	0.0416667	2.398	0.0209555	0.048	0.265333	0.0416667	2.56815	0.0371775	0.047	0.265333	0.0416667	2.32745	0.0345451	0.046	0.265333	0.0416667	2.4146	0.0270548	0.044	0.265333	0.0416667	2.41045	0.0145931
7	0.044	0.265333	0.0416667	2.45195	0.0143461	0.047	0.265333	0.0416667	2.4893	0.032299	0.045	0.265333	0.0416667	2.43535	0.0206341	0.045	0.265333	0.0416667	2.51005	0.02002	0.051	0.265333	0.0416667	2.2486	0.0625738
8	0.043	0.265333	0.0416667	2.4312	0.00826773	0.046	0.265333	0.0416667	2.47685	0.0263749	0.051	0.265333	0.0416667	2.3814	0.0590844	0.044	0.265333	0.0416667	2.34405	0.0150065	0.043	0.265333	0.0416667	2.43535	0.00825364
9	0.043	0.265333	0.0416667	2.4644	0.00815635	0.062	0.265333	0.0416667	2.33575	0.131235	0.042	0.265333	0.0416667	2.36895	0.00212125	0.042	0.265333	0.0416667	2.12825	0.00236115	0.045	0.265333	0.0416667	2.3897	0.0210283
10	0.044	0.265333	0.0416667	2.4561	0.0143218	0.044	0.265333	0.0416667	2.94165	0.0119579	0.051	0.265333	0.0416667	2.3565	0.0597087	0.049	0.265333	0.0416667	2.52665	0.0437547	0.043	0.265333	0.0416667	2.31085	0.00869832
11	0.042	0.265333	0.0416667	2.14485	0.00234288	0.042	0.265333	0.0416667	2.2818	0.00220226	0.047	0.265333	0.0416667	2.2569	0.035625	0.045	0.265333	0.0416667	2.3897	0.0210283	0.053	0.265333	0.0416667	2.2403	0.076264
12	0.039	0.265333	0.0416667	2.36065	-0.0170296	0.04					0.043	0.265333	0.0416667	2.42705	0.00828187	0.042	0.265333	0.0416667	2.43535	0.00206341	0.042	0.265333	0.0416667	2.58475	0.00194414
average					0.0203329					0.0338672					0.0399175					0.0404528					0.0325781
	blank OD	standard OD	standard OD-blank OD
1	0.042	0.312	0.27
2	0.041	0.303	0.262
3	0.042	0.306	0.264
average	0.0416667	0.307	0.265333
						Normal	D-gal	D-gal + VC	D-gal + NO	D-gal +CQPC04
					1				0.0409493
					2	0.00826773		0.0266879		0.0211384
					3	0.014543	0.0288922			0.0407318
					4			0.0213245		0.0213622
					5		0.0629995	0.0394739	0.0268243	0.0206341
					6		0.0371775	0.0345451	0.0270548	0.0145931
					7	0.00822561	0.032299	0.0206341
					8	0.00753463	0.0263749
					9	0.0261124				0.0210283
					10	0.00831029			0.0437547
					11			0.035625	0.0210283
					12
					average	0.0121656	0.0375486	0.0297151	0.0319223	0.023248
					STDEV	0.00894827	0.0147921	0.00794379	0.00987235	0.00731014
					Significance	c	a	ab	ab	bc
