# Supplementary material for: Antioxidant Effect of Lactobacillus fermentum CQPC04-Fermented Soy Milk on D-Galactose-Induced Oxidative Aging Mice
Source: Front Nutr. 2021 Aug 27;8:727467. doi: 10.3389/fnut.2021.727467 (PMC8429822; doi:10.3389/fnut.2021.727467)
Supplement: Supplementary file 2 [file Data_Sheet_1.ZIP › statistical analysis--zhouxianrong--CQPC04/biochemical indicators of serum.xlsx]

## Sheet: T-SOD
	Normal								D-gal							D-gal + VC							D-gal + NO							D-gal + CQPC04
	sample OD	control OD	sample- control	blank1- blank2	Inhibition percentage（%）		SOD activity（U/mL）		sample OD	control OD	sample- control	blank1- blank2	Inhibition percentage（%）		SOD activity（U/mL）	sample OD	control OD	sample- control	blank1- blank2	Inhibition percentage（%）		SOD activity（U/mL）	sample OD	control OD	sample- control	blank1- blank2	Inhibition percentage（%）		SOD activity（U/mL）	sample OD	control OD	sample- control	blank1- blank2	Inhibition percentage（%）		SOD activity（U/mL）
1	0.237	0.072	0.165	0.3025	45.4545	0.454545			0.158	0.072	0.086	0.3025	71.5702	0.715702		0.313	0.1	0.213	0.3025	29.5868	0.295868		0.261	0.111	0.15	0.3025	50.4132	0.504132	11.2952	0.296	0.157	0.139	0.3025	54.0496	0.540496	13.0682
2	0.243	0.098	0.145	0.3025	52.0661	0.520661			0.209	0.078	0.131	0.3025	56.6942	0.566942	14.5448	0.284	0.222	0.062	0.3025	79.5041	0.795041		0.261	0.094	0.167	0.3025	44.7934	0.447934	9.0144	0.206	0.113	0.093	0.2255	58.7583	0.587583	15.8288
3	0.243	0.069	0.174	0.3025	42.4793	0.424793			0.277	0.08	0.197	0.3025	34.876	0.34876		0.272	0.139	0.133	0.3025	56.0331	0.560331	14.159	0.225	0.092	0.133	0.3025	56.0331	0.560331	14.159	0.519	0.533	-0.014	0.3025	104.628	1.04628
4	0.241	0.094	0.147	0.3025	51.405	0.51405			0.185	0.064	0.121	0.3025	60	0.6		0.315	0.131	0.184	0.3025	39.1736	0.391736	7.15508	0.304	0.102	0.202	0.3025	33.2231	0.332231		0.365	0.179	0.186	0.3025	38.5124	0.385124
5	0.246	0.121	0.125	0.3025	58.6777	0.586777	15.7762		0.209	0.065	0.144	0.3025	52.3967	0.523967	12.2287	0.235	0.091	0.144	0.3025	52.3967	0.523967	12.2287	0.252	0.113	0.139	0.3025	54.0496	0.540496	13.0682	0.178	0.098	0.08	0.2255	64.5233	0.645233	20.2063
6	0.199	0.121	0.078	0.3025	74.2149	0.742149	31.9769		0.224	0.061	0.163	0.3025	46.1157	0.461157	9.50825	0.244	0.122	0.122	0.3025	59.6694	0.596694	16.4373	0.256	0.084	0.172	0.3025	43.1405	0.431405		0.181	0.094	0.087	0.2255	61.4191	0.614191	17.6866
7	0.203	0.077	0.126	0.3025	58.3471	0.583471	15.5628		0.215	0.059	0.156	0.3025	48.4298	0.484298	10.4334	0.277	0.092	0.185	0.3025	38.843	0.38843		0.222	0.087	0.135	0.3025	55.3719	0.553719	13.7846	0.249	0.18	0.069	0.2255	69.4013	0.694013	25.1988
8	0.201	0.078	0.123	0.3025	59.3388	0.593388	16.2134		0.217	0.074	0.143	0.3025	52.7273	0.527273	12.3919	0.233	0.093	0.14	0.3025	53.719	0.53719	12.8955	0.241	0.11	0.131	0.3025	56.6942	0.566942	14.5448	0.304	0.23	0.074	0.3025	75.5372	0.755372
9	0.24	0.146	0.094	0.3025	68.9256	0.689256	24.6429		0.235	0.079	0.156	0.3025	48.4298	0.484298	10.4334	0.238	0.117	0.121	0.3025	60	0.6	16.665	0.243	0.08	0.163	0.3025	46.1157	0.461157	9.50825	0.232	0.129	0.103	0.2255	54.3237	0.543237	13.2133
10	0.214	0.082	0.132	0.3025	56.3636	0.563636	14.3504		0.235	0.09	0.145	0.3025	52.0661	0.520661	12.0678	0.25	0.09	0.16	0.3025	47.1074	0.471074	9.89484	0.261	0.083	0.178	0.3025	41.157	0.41157		0.254	0.168	0.086	0.2255	61.8625	0.618625	18.0215
11	0.193	0.087	0.106	0.3025	64.9587	0.649587	20.5954		0.199	0.061	0.138	0.3025	54.3802	0.543802		0.258	0.103	0.155	0.3025	48.7603	0.487603	10.5724	0.237	0.144	0.093	0.3025	69.2562	0.692562	25.0274	0.369	0.244	0.125	0.2255	44.5676	0.445676
12	0.215	0.074	0.141	0.3025	53.3884	0.533884			0.228	0.075	0.153	0.3025	49.4215	0.494215	10.8558								0.257	0.166	0.091	0.3025	69.9174	0.699174
average							19.874								11.558							12.501							13.8002							17.6034
STDEV							6.44245								1.58338							3.27114							4.99812							4.23549
Significance
								Normal	D-gal	D-gal + VC	D-gal + NO	D-gal +CQPC04
		blank1	blank2	blank1-blank2			1				11.2952	13.0682
		0.325	0.037	0.288			2		14.5448		9.0144	15.8288
		0.355	0.038	0.317			3			14.159	14.159
			0.038	0.3025			4
	average	0.34	0.0376667	0.3025			5	15.7762	12.2287	7.15508	13.0682	20.2063
							6	31.9769	9.50825	12.2287		17.6866
							7	15.5628	10.4334	16.4373	13.7846	25.1988
							8	16.2134	12.3919		14.5448
							9	24.6429	10.4334	12.8955	9.50825	13.2133
							10	14.3504	12.0678	16.665		18.0215
							11	20.5954		9.89484	25.0274
							12		10.8558	10.5724
							average	19.874	11.558	12.501	13.8002	17.6034
							STDEV	6.44245	1.58338	3.27114	4.99812	4.23549
							Significance	a	c	c	bc	ab

## Sheet: CAT
		Normal				D-gal				D-gal + VC				D-gal + NO				D-gal + CQPC04
		control OD	sample OD	control- sample	CAT activity（U/mL）	control OD	sample OD	control- sample	CAT activity（U/mL）	control OD	sample OD	control- sample	CAT activity（U/mL）	control OD	sample OD	control- sample	CAT activity（U/mL）	control OD	sample OD	control- sample	CAT activity（U/mL）
	1	0.559667	0.503	0.0566667	22.2558	0.559667	0.554	0.00566667	2.22558	0.559667	0.462	0.0976667	38.3586	0.559667	0.403	0.156667	61.5308	0.559667	0.477	0.0826667	32.4673
	2	0.559667	0.417	0.142667	56.0323	0.559667	0.471	0.0886667	34.8238	0.559667	0.516	0.0436667	17.1501	0.559667	0.465	0.0946667	37.1803	0.559667	0.453	0.106667	41.8933
	3	0.559667	0.55	0.00966667	3.79658	0.559667	0.492	0.0676667	26.5761	0.559667	0.559	0.000666667	0.261833	0.559667	0.445	0.114667	45.0353	0.76	0.537	0.223	87.5833
	4	0.559667	0.51	0.0496667	19.5066	0.559667	0.487	0.0726667	28.5398	0.559667	0.539	0.0206667	8.11683	0.559667	0.437	0.122667	48.1773	0.51	0.391	0.119	46.7373
	5	0.559667	0.433	0.126667	49.7483	0.559667	0.485	0.0746667	29.3253				0	0.559667	0.381	0.178667	70.1713	0.559667	0.469	0.0906667	35.6093
	6	0.559667	0.462	0.0976667	38.3586	0.559667	0.497	0.0626667	24.6123	0.559667	0.489	0.0706667	27.7543	0.559667	0.485	0.0746667	29.3253	0.559667	0.444	0.115667	45.4281
	7	0.559667	0.484	0.0756667	29.7181	0.559667	0.499	0.0606667	23.8268	0.559667	0.486	0.0736667	28.9326	0.559667	0.473	0.0866667	34.0383	0.559667	0.566	-0.00633333	-2.48742
	8	0.559667	0.408	0.151667	59.5671	0.559667	0.393	0.166667	65.4583	0.559667	0.53	0.0296667	11.6516	0.559667	0.503	0.0566667	22.2558	0.559667	0.534	0.0256667	10.0806
	9	0.559667	0.45	0.109667	43.0716	0.559667	0.368	0.191667	75.2771	0.559667	0.62	-0.0603333	-23.6959	0.559667	0.525	0.0346667	13.6153	0.559667	0.443	0.116667	45.8208
	10	0.559667	0.429	0.130667	51.3193	0.559667	0.462	0.0976667	38.3586	0.559667	0.319	0.240667	94.5218	0.559667	0.506	0.0536667	21.0776	0.559667	0.46	0.0996667	39.1441
	11	0.559667	0.526	0.0336667	13.2226	0.559667	0.414	0.145667	57.2106	0.559667	0.489	0.0706667	27.7543	0.559667	0.496	0.0636667	25.0051	0.559667	0.893	-0.333333	-130.917
	12	0.559667	0.282	0.277667	109.054	0.559667	0.57	-0.0103333	-4.05842	0.559667	0.366	0.193667	76.0626	0.559667	0.421	0.138667	54.4613
average					41.3042				33.5147				25.5724				38.4895				22.8509
	blank			average
	0.563	0.553	0.563	0.559667
		CAT content （U/mL）
		Normal	D-gal	D-gal + VC	D-gal + NO	D-gal +CQPC04
	1			38.3586		32.4673
	2	56.0323		17.1501	37.1803	41.8933
	3		26.5761		45.0353
	4		28.5398		48.1773	46.7373
	5	49.7483	29.3253			35.6093
	6	38.3586	24.6123	27.7543	29.3253	45.4281
	7	29.7181	23.8268	28.9326	34.0383
	8	59.5671
	9	43.0716				45.8208
	10	51.3193				39.1441
	11			27.7543	25.0051
	12
	average	46.8308	26.5761	27.99	36.4603	41.0143
	STDEV	10.4427	2.389	7.51683	8.93682	5.50562
	Significance	a	c	c	bc	ab

## Sheet: GSH-Px
		Normal					D-gal					D-gal + VC					D-gal + NO					D-gal + CQPC04
		OD1	OD2	OD1-OD2	standard- blank	GSH-PX activity（nmol/mL）	OD1	OD2	OD1-OD2	standard- blank	GSH-PX activity（nmol/mL）	OD1	OD2	OD1-OD2	standard- blank	GSH-PX activity（nmol/mL）	OD1	OD2	OD1-OD2	standard- blank	GSH-PX activity（nmol/mL）	OD1	OD2	OD1-OD2	standard- blank	GSH-PX activity（nmol/mL）
	1	0.322	0.256	0.066	0.072	550	0.29	0.28	0.01	0.072	83.3333	0.296	0.224	0.072	0.072	600	0.293	0.244	0.049	0.072	408.333	0.302	0.24	0.062	0.072	516.667
	2	0.286	0.277	0.009	0.072	75	0.317	0.225	0.092	0.072	766.667	0.295	0.223	0.072	0.072	600	0.294	0.242	0.052	0.072	433.333	0.288	0.21	0.078	0.072	650
	3	0.398	0.235	0.163	0.072	1358.33	0.297	0.254	0.043	0.072	358.333	0.291	0.243	0.048	0.072	400	0.322	0.228	0.094	0.072	783.333	0.295	0.22	0.075	0.072	625
	4	0.293	0.23	0.063	0.072	525	0.32	0.224	0.096	0.072	800	0.279	0.24	0.039	0.072	325	0.302	0.262	0.04	0.072	333.333	0.297	0.275	0.022	0.072	183.333
	5	0.288	0.223	0.065	0.072	541.667	0.299	0.24	0.059	0.072	491.667	0.289	0.233	0.056	0.072	466.667	0.312	0.241	0.071	0.072	591.667	0.303	0.224	0.079	0.072	658.333
	6	0.325	0.251	0.074	0.072	616.667	0.319	0.244	0.075	0.072	625	0.298	0.255	0.043	0.072	358.333	0.298	0.24	0.058	0.072	483.333	0.301	0.232	0.069	0.072	575
	7	0.29	0.204	0.086	0.072	716.667	0.304	0.214	0.09	0.072	750	0.282	0.263	0.019	0.072	158.333	0.285	0.254	0.031	0.072	258.333	0.3	0.245	0.055	0.072	458.333
	8	0.314	0.198	0.116	0.072	966.667	0.319	0.212	0.107	0.072	891.667	0.299	0.252	0.047	0.072	391.667	0.337	0.255	0.082	0.072	683.333	0.305	0.258	0.047	0.072	391.667
	9	0.296	0.221	0.075	0.072	625	0.305	0.208	0.097	0.072	808.333	0.301	0.16	0.141	0.072	1175	0.299	0.234	0.065	0.072	541.667	0.299	0.228	0.071	0.072	591.667
	10	0.304	0.186	0.118	0.072	983.333	0.288	0.236	0.052	0.072	433.333	0.299	0.341	-0.042	0.072	-350	0.305	0.231	0.074	0.072	616.667	0.308	0.212	0.096	0.072	800
	11	0.288	0.227	0.061	0.072	508.333	0.324	0.287	0.037	0.072	308.333	0.292	0.162	0.13	0.072	1083.33	0.287	0.254	0.033	0.072	275	0.291	0.224	0.067	0.072	558.333
	12	0.292	0.24	0.052	0.072	433.333	0.288	0.23	0.058	0.072	483.333						0.292	0.231	0.061	0.072	508.333
average						658.333					566.667					473.485					20.3176					546.212
	blank OD	standard OD	standard- blank
	0.068	0.142	0.074
	0.075	0.144	0.069
	0.07	0.143	0.073
平均值	0.071	0.143	0.072
	GSH-PX content（nmol/mL）
	Normal	D-gal	D-gal + VC	D-gal + NO	D-gal +CQPC04
1	550		600	408.333	516.667
2			600	433.333	650
3		358.333	400		625
4	525		325
5	541.667	491.667	466.667	591.667	658.333
6	616.667		358.333	483.333	575
7	716.667
8	966.667		391.667
9	625			541.667	591.667
10	983.333	433.333		616.667	800
11		308.333			558.333
12		483.333		508.333
average	690.625	415	448.81	511.905	621.875
STDEV	185.829	79.8001	111.951	77.4084	86.251
Significance	a	c	c	bc	ab

## Sheet: GSH
standard curve											average
standard concentration（μg/mL）	12.5	25	50	100	200			blank （A1）	0.111	0.112	0.1115
1	0.142	0.174	0.245	0.394	0.65
2	0.142	0.178	0.244	0.403	0.643
average	0.142	0.176	0.2445	0.3985	0.6465
A0	0.03	0.064	0.1325	0.2865	0.5345
A0	0.03	0.064	0.1325	0.2865	0.5345
standard concentration（μg/mL）	12.5	25	50	100	200
	Normal			D-gal			D-gal + VC			D-gal + NO			D-gal +CQPC04组
	A2	A1	GSH(μg/mL)	A2	A1	GSH(μg/mL)	A2	A1	GSH(μg/mL)	A2	A1	GSH(μg/mL)	A2	A1	GSH(μg/mL)
1	0.5	0.112	140.274	0.459	0.112	124.454	0.38	0.112	94.957	0.555	0.112	162.044	0.568	0.112	167.281
2	0.477	0.112	131.357	0.433	0.112	114.603	0.444	0.112	118.754	0.445	0.112	119.132	0.445	0.112	119.132
3	0.327	0.112	75.8943	0.367	0.112	90.2272	0.488	0.112	135.608	0.576	0.112	170.522	1.188	0.112	457.828
4	0.57	0.112	168.09	0.511	0.112	144.578	0.434	0.112	114.98	0.538	0.112	155.248	0.794	0.112	263.942
5	0.491	0.112	136.772	0.605	0.112	182.38	0.37	0.112	91.3156	0.609	0.112	184.03	0.379	0.112	94.5919
6	0.415	0.112	107.866	0.475	0.112	130.586	0.428	0.112	112.725	0.443	0.112	118.376	0.516	0.112	146.542
7	0.422	0.112	110.478	0.421	0.112	110.104	0.462	0.112	125.6	0.602	0.112	181.145	0.401	0.112	102.672
8	0.64	0.112	196.924	0.563	0.112	165.263	0.504	0.112	141.836	0.411	0.112	106.377	0.558	0.112	163.25
9	0.429	0.112	113.1	0.6	0.112	180.323	0.636	0.112	195.249	0.472	0.112	129.433	0.623	0.112	189.828
10	0.604	0.112	181.968	0.387	0.112	97.5184	0.467	0.112	127.514	0.537	0.112	154.85	0.579	0.112	171.741
11	0.301	0.112	66.7561	0.483	0.112	133.672	0.684	0.112	215.57	0.499	0.112	139.884	0.727	0.112	234.18
12	0.574	0.112	169.711	0.4	0.112	102.302		0.112		0.689	0.112	217.714
average			133.266			131.334			134.01			153.23			191.908
	GSH(μg/mL)
	Normal	D-gal	D-gal + VC	D-gal + NO	D-gal +CQPC04
1	140.274	124.454		162.044	167.281
2		114.603	118.754
3		90.2272	135.608	170.522
4	168.09		114.98	155.248
5	136.772
6		130.586	112.725		146.542
7		110.104	125.6
8	196.924		141.836		163.25
9				129.433	189.828
10	181.968	97.5184	127.514	154.85	171.741
11				139.884
12	169.711	102.302
average	165.623	109.971	125.288	151.997	167.728
STDEV	23.4296	14.491	10.7407	14.958	15.6014
Significance	a	b	b	a	a

## Sheet: MDA
		Normal					D-gal					D-gal + VC					D-gal + NO					D-gal + CQPC04
		sample OD	control OD	sample-control	standard-blank	MDA content（nmol/mL）	sample OD	control OD	sample-control	standard-blank	MDA content（nmol/mL）	sample OD	control OD	sample-control	standard-blank	MDA content（nmol/mL）	sample OD	control OD	sample-control	standard-blank	MDA content（nmol/mL）	sample OD	control OD	sample-control	standard-blank	MDA content（nmol/mL）
	1	0.157	0.0433333	0.113667	0.0276667	41.0843	0.092	0.073	0.019	0.0276667	6.86747	0.064	0.0433333	0.0206667	0.0276667	7.46988	0.112	0.0433333	0.0686667	0.0276667	24.8193	0.107	0.0433333	0.0636667	0.0276667	23.012
	2	0.071	0.0433333	0.0276667	0.0276667	10	0.126	0.0433333	0.0826667	0.0276667	29.8795	0.075	0.0433333	0.0316667	0.0276667	11.4458	0.071	0.0433333	0.0276667	0.0276667	10	0.081	0.0433333	0.0376667	0.0276667	13.6145
	3	0.155	0.0433333	0.111667	0.0276667	40.3614	0.08	0.0433333	0.0366667	0.0276667	13.253	0.134	0.0433333	0.0906667	0.0276667	32.7711	0.078	0.0433333	0.0346667	0.0276667	12.5301	0.166	0.0433333	0.122667	0.0276667	44.3373
	4	0.157	0.0433333	0.113667	0.0276667	41.0843	0.114	0.0433333	0.0706667	0.0276667	25.5422	0.093	0.0433333	0.0496667	0.0276667	17.9518	0.063	0.0433333	0.0196667	0.0276667	7.10843	0.086	0.0433333	0.0426667	0.0276667	15.4217
	5	0.12	0.0433333	0.0766667	0.0276667	27.7108	0.302	0.0433333	0.258667	0.0276667	93.494	0.074	0.0433333	0.0306667	0.0276667	11.0843	0.065	0.0433333	0.0216667	0.0276667	7.83133	0.083	0.0433333	0.0396667	0.0276667	14.3373
	6	0.101	0.0433333	0.0576667	0.0276667	20.8434	0.153	0.0433333	0.109667	0.0276667	39.6386	0.095	0.0433333	0.0516667	0.0276667	18.6747	0.219	0.0433333	0.175667	0.0276667	63.494	0.106	0.0433333	0.0626667	0.0276667	22.6506
	7	0.118	0.0433333	0.0746667	0.0276667	26.988	0.12	0.0433333	0.0766667	0.0276667	27.7108	0.102	0.0433333	0.0586667	0.0276667	21.2048	0.087	0.0433333	0.0436667	0.0276667	15.7831	0.086	0.0433333	0.0426667	0.0276667	15.4217
	8	0.061	0.0433333	0.0176667	0.0276667	6.38554	0.48	0.0433333	0.436667	0.0276667	157.831	0.069	0.0433333	0.0256667	0.0276667	9.27711	0.158	0.0433333	0.114667	0.0276667	41.4458	0.079	0.0433333	0.0356667	0.0276667	12.8916
	9	0.058	0.0433333	0.0146667	0.0276667	5.3012	0.231	0.0433333	0.187667	0.0276667	67.8313	0.095	0.0433333	0.0516667	0.0276667	18.6747	0.093	0.0433333	0.0496667	0.0276667	17.9518	0.064	0.0433333	0.0206667	0.0276667	7.46988
	10	0.071	0.0433333	0.0276667	0.0276667	10	0.144	0.0433333	0.100667	0.0276667	36.3855	0.057	0.0433333	0.0136667	0.0276667	4.93976	0.1	0.0433333	0.0566667	0.0276667	20.4819	0.065	0.0433333	0.0216667	0.0276667	7.83133
	11	0.101	0.0433333	0.0576667	0.0276667	20.8434	0.216	0.0433333	0.172667	0.0276667	62.4096	0.048	0.0433333	0.00466667	0.0276667	1.68675	0.102	0.0433333	0.0586667	0.0276667	21.2048	0.087	0.0433333	0.0436667	0.0276667	15.7831
	12	0.065	0.0433333	0.0216667	0.0276667	7.83133	0.119	0.0433333	0.0756667	0.0276667	27.3494	0.038	0.0433333	-0.00533333	0.0276667		0.059	0.0433333	0.0156667	0.0276667	5.66265
average						21.5361					49.0161					14.1073					20.3176					17.5246
	blank OD	standard OD	standard-blank
	0.043	0.07	0.027
	0.044	0.079	0.035
	0.043	0.064	0.021
average	0.0433333	0.071	0.0276667
	MDA cntent（nmol/mL）
	Normal	D-gal	D-gal + VC	D-gal + NO	D-gal +CQPC04
1
2		29.8795	11.4458	10	13.6145
3				12.5301
4			17.9518	7.10843
5			11.0843	7.83133	14.3373
6		39.6386	18.6747
7			21.2048	15.7831
8	6.38554				12.8916
9	5.3012	67.8313	18.6747	17.9518	7.46988
10	2.77108	36.3855		20.4819	7.83133
11		62.4096		21.2048
12	7.83133
average	5.57229	47.2289	16.506	14.1114	11.2289
STDEV	2.13579	16.816	4.20894	5.55914	3.30876
Significance	c	a	b	b	b

## Sheet: NO
	Normal			D-gal			D-gal + VC			D-gal + NO			D-gal + 04
	sample OD	standard OD-blank OD	NO content（μmol/L）	sample OD	standard OD-blank OD	NO content（μmol/L）	sample OD	standard OD-blank OD	NO content（μmol/L）	sample OD	standard OD-blank OD	NO content（μmol/L）	sample OD	standard OD-blank OD	NO content（μmol/L）
1	0.049	0.295333	6.17607	0.052	0.295333	9.42664	0.05	0.295333	7.25959	0.049	0.295333	6.17607	0.059	0.295333	17.0113
2	0.046	0.295333	2.92551	0.052	0.295333	9.42664	0.05	0.295333	7.25959	0.052	0.295333	9.42664	0.05	0.295333	7.25959
3	0.044	0.295333	0.758465	0.049	0.295333	6.17607	0.049	0.295333	6.17607	0.052	0.295333	9.42664	0.046	0.295333	2.92551
4	0.044	0.295333	0.758465	0.05	0.295333	7.25959	0.046	0.295333	2.92551	0.052	0.295333	9.42664	0.053	0.295333	10.5102
5	0.046	0.295333	2.92551	0.052	0.295333	9.42664	0.043	0.295333	-0.325056	0.057	0.295333	14.8442	0.048	0.295333	5.09255
6	0.045	0.295333	1.84199	0.05	0.295333	7.25959	0.047	0.295333	4.00903	0.053	0.295333	10.5102	0.046	0.295333	2.92551
7	0.046	0.295333	2.92551	0.051	0.295333	8.34312	0.049	0.295333	6.17607	0.05	0.295333	7.25959	0.048	0.295333	5.09255
8	0.044	0.295333	0.758465	0.049	0.295333	6.17607	0.049	0.295333	6.17607	0.054	0.295333	11.5937	0.047	0.295333	4.00903
9	0.047	0.295333	4.00903	0.052	0.295333	9.42664	0.044	0.295333	0.758465	0.048	0.295333	5.09255	0.042	0.295333	-1.40858
10	0.048	0.295333	5.09255	0.049	0.295333	6.17607	0.044	0.295333	0.758465	0.048	0.295333	5.09255	0.047	0.295333	4.00903
11	0.044	0.295333	0.758465	0.047	0.295333	4.00903	0.044	0.295333	0.758465	0.045	0.295333	1.84199	0.048	0.295333	5.09255
12	0.045	0.295333	1.84199	0.043	0.295333	-0.325056				0.042	0.295333	-1.40858
average			2.56433			6.89842			3.81203			7.44018			5.68356
	blank OD	standard OD	standard OD-blank OD
1	0.044	0.341	0.297
2	0.043	0.339	0.296
3	0.043	0.339	0.296
average	0.0433333	0.339667	0.296333
			NO content（μmol/L）
			Normal	D-gal	D-gal + VC	D-gal + NO	D-gal +CQPC04
		1		9.42664	7.25959	6.17607
		2		9.42664	7.25959	9.42664
		3	0.758465		6.17607	9.42664	2.92551
		4	0.758465	7.25959		9.42664
		5		9.42664			5.09255
		6	1.84199	7.25959	4.00903		2.92551
		7		8.34312	6.17607	7.25959	5.09255
		8	0.758465		6.17607		4.00903
		9		9.42664		5.09255
		10				5.09255	4.00903
		11	0.758465			1.84199	5.09255
		12	1.84199
		average	1.11964	8.65269	6.17607	6.71783	4.16382
		STDEV	0.559528	1.03063	1.18694	2.71653	0.974883
		Significance	d	a	b	ab	c
