# Supplementary material for: Antioxidant Effect of Lactobacillus fermentum CQPC04-Fermented Soy Milk on D-Galactose-Induced Oxidative Aging Mice
Source: Front Nutr. 2021 Aug 27;8:727467. doi: 10.3389/fnut.2021.727467 (PMC8429822; doi:10.3389/fnut.2021.727467)
Supplement: Supplementary file 2 [file Data_Sheet_1.ZIP › statistical analysis--zhouxianrong--CQPC04/biochemical indicatos of brain.xlsx]

## Sheet: T-SOD
	Normal						D-gal						D-gal + VC						D-gal + NO						D-gal + CQPC04
	OD1	OD2	OD1-OD2	Inhibition percentage	protein concentration（mgprot/mL）	SOD activity（U/mL）	OD1	OD2	OD1-OD2	Inhibition percentage	protein concentration（mgprot/mL）	SOD activity（U/mL）	OD1	OD2	OD1-OD2	Inhibition percentage	protein concentration（mgprot/mL）	SOD activity（U/mL）	OD1	OD2	OD1-OD2	Inhibition percentage	protein concentration（mgprot/mL）	SOD activity（U/mL）	OD1	OD2	OD1-OD2	Inhibition percentage	protein concentration（mgprot/mL）	SOD activity（U/mL）
1	0.093	0.288	0.195	0.677083	2.02035	8.98153	0.123	0.288	0.165	0.572917	1.92075	7.99384	0.111	0.288	0.177	0.614583	2.232	7.37941	0.115	0.288	0.173	0.600694	2.232	7.21264	0.127	0.288	0.161	0.559028	1.817	8.24543
2	0.097	0.288	0.191	0.663194	2.4478	7.26106	0.098	0.288	0.19	0.659722	1.9	9.30556	0.124	0.288	0.164	0.569444	1.7008	8.9729	0.146	0.288	0.142	0.493056	2.13655	6.18469	0.143	0.288	0.145	0.503472	1.95395	6.90553
3	0.097	0.288	0.191	0.663194	2.3399	7.59588	0.098	0.288	0.19	0.659722	1.9747	8.95354	0.142	0.288	0.146	0.506944	2.2735	5.97586	0.096	0.288	0.192	0.666667	2.2237	8.03466	0.128	0.288	0.16	0.555556	1.7257	8.62774
4	0.09	0.288	0.198	0.6875	1.8751	9.82614	0.122	0.288	0.166	0.576389	2.1988	7.0253	0.162	0.288	0.126	0.4375	1.9498	6.01344	0.1	0.288	0.188	0.652778	2.1158	8.26848	0.141	0.288	0.147	0.510417	2.1905	6.24477
5	0.094	0.288	0.194	0.673611	2.13655	8.4495	0.146	0.288	0.142	0.493056	1.77135	7.45978	0.117	0.288	0.171	0.59375	2.38555	6.67037	0.133	0.288	0.155	0.538194	1.58045	9.12627	0.178	0.288	0.11	0.381944	1.7008	6.01841
6	0.087	0.288	0.201	0.697917	2.1988	8.50653	0.113	0.288	0.175	0.607639	2.0328	8.01098	0.111	0.288	0.177	0.614583	1.96225	8.39385	0.116	0.288	0.172	0.597222	1.82115	8.78871	0.199	0.288	0.089	0.309028	2.2403	3.6968
7	0.088	0.288	0.2	0.694444	1.92905	9.64781	0.107	0.288	0.181	0.628472	2.06185	8.1689	0.13	0.288	0.158	0.548611	1.98715	7.39893	0.11	0.288	0.178	0.618056	2.16975	7.63401	0.132	0.288	0.156	0.541667	1.67175	8.68352
8	0.099	0.288	0.189	0.65625	1.95395	9.001	0.121	0.288	0.167	0.579861	1.55555	9.99021	0.174	0.288	0.114	0.395833	1.9	5.58333	0.096	0.288	0.192	0.666667	2.2652	7.88746	0.111	0.288	0.177	0.614583	2.0245	8.13575
9	0.17	0.288	0.118	0.409722	1.9581	5.60776	0.184	0.288	0.104	0.361111	2.0909	4.62852	0.228	0.288	0.06	0.208333	2.0577	2.71339	0.095	0.288	0.193	0.670139	2.066	8.69299	0.13	0.288	0.158	0.548611	2.1075	6.97641
10	0.134	0.288	0.154	0.534722	1.5348	9.33708	0.124	0.288	0.164	0.569444	1.86265	8.19323	0.144	0.288	0.144	0.5	2.0577	6.51213	0.147	0.288	0.141	0.489583	2.1656	6.05875	0.1	0.288	0.188	0.652778	2.01205	8.69484
11	0.119	0.288	0.169	0.586806	2.1241	7.40379	0.16	0.288	0.128	0.444444	1.89585	6.28273	0.1	0.288	0.188	0.652778	2.25275	7.76582	0.128	0.288	0.16	0.555556	1.8087	8.23182	0.135	0.288	0.153	0.53125	1.9332	7.36473
12	0.094	0.288	0.194	0.673611	2.22785	8.10323	0.099	0.288	0.189	0.65625	2.2486	7.82153							0.111	0.288	0.177	0.614583	2.3316	7.06418
							average
OD2	0.254	0.255	0.288	0.279	0.329	0.323	0.288
					SOD activity（U/mgprot）
					Normal	D-gal	D-gal + VC	D-gal + NO	D-gal +CQPC04
				1	8.98153	7.99384	7.37941	7.21264	8.24543
				2
				3				8.03466	8.62774
				4	9.82614	7.0253		8.26848
				5	8.4495	7.45978	6.67037
				6	8.50653	8.01098	8.39385	8.78871
				7	9.64781	8.1689	7.39893	7.63401	8.68352
				8	9.001			7.88746	8.13575
				9				8.69299
				10	9.33708				8.69484
				11		6.28273	7.76582	8.23182	7.36473
				12	8.10323	7.82153		7.06418
				average	8.9816	7.53758	7.52167	7.97944	8.292
				STDEV	0.605238	0.677572	0.628555	0.598731	0.512775
				Significance	a	c	c	bc	b

## Sheet: CAT
		Normal					D-gal					D-gal + VC					D-gal + NO					D-gal + CQPC04
		OD1	OD2	OD1-OD2	protein concentration(mg/mL)	CAT activity（U/mgprot）	OD1	OD2	OD1-OD2	protein concentration(mg/mL)	CAT activity（U/mgprot）	OD1	OD2	OD1-OD2	protein concentration(mg/mL)	CAT activity（U/mgprot）	OD1	OD2	OD1-OD2	protein concentration(mg/mL)	CAT activity（U/mgprot）	OD1	OD2	OD1-OD2	protein concentration(mg/mL)	CAT activity（U/mgprot）
	1	0.704833	0.624	0.0808333	2.02035	15.7138	0.704833	0.568	0.136833	1.92075	27.9793	0.704833	0.51	0.194833	2.232	34.2835	0.704833	0.603	0.101833	2.232	17.9189	0.704833	0.603	0.101833	1.817	22.0116
	2	0.704833	0.635	0.0698333	2.4478	11.2048	0.704833	0.614	0.0908333	1.9	18.7762	0.704833	0.595	0.109833	1.7008	25.3628	0.704833	0.523	0.181833	2.13655	33.4254	0.704833	0.61	0.0948333	1.95395	19.0618
	3	0.704833	0.651	0.0538333	2.3399	9.03587	0.704833	0.614	0.0908333	1.9747	18.0659	0.704833	0.605	0.0998333	2.2735	17.2463	0.704833	0.62	0.0848333	2.2237	14.9833	0.704833	0.557	0.147833	1.7257	33.6452
	4	0.704833	1.149	-0.444167	1.8751	-93.0331	0.704833	0.62	0.0848333	2.1988	15.1529	0.704833	0.583	0.121833	1.9498	24.541	0.704833	0.543	0.161833	2.1158	30.0407	0.704833	0.591	0.113833	2.1905	20.41
	5	0.704833	0.58	0.124833	2.13655	22.9474	0.704833	0.618	0.0868333	1.77135	19.253	0.704833					0.704833	0.602	0.102833	1.58045	25.5546	0.704833	0.563	0.141833	1.7008	32.7523
	6	0.704833	0.621	0.0838333	2.1988	14.9743	0.704833	0.602	0.102833	2.0328	19.8681	0.704833	0.589	0.162833	2.38555	26.8084	0.704833	0.588	0.116833	1.82115	25.1963	0.704833	0.612	0.0928333	2.2403	16.2747
	7	0.704833	0.526	0.178833	1.92905	36.41	0.704833	0.59	0.114833	2.06185	21.8739	0.704833	0.542	0.0848333	1.96225	16.9796	0.704833	0.567	0.137833	2.16975	24.9494	0.704833	0.56	0.144833	1.67175	34.0262
	8	0.704833	0.513	0.191833	1.95395	38.5591	0.704833	0.576	0.128833	1.55555	32.5282	0.704833	0.62	0.206833	1.98715	40.8795	0.704833	0.651	0.0538333	2.2652	9.33385	0.704833	0.515	0.189833	2.0245	36.8274
	9	0.704833	0.574	0.130833	1.9581	26.2422	0.704833	0.592	0.112833	2.0909	21.1944	0.704833	0.498	-0.00716667	1.9	-1.48143	0.704833	0.59	0.114833	2.066	21.83	0.704833	0.603	0.101833	2.1075	18.9775
	10	0.704833	0.655	0.0498333	1.5348	12.7522	0.704833	0.601	0.103833	1.86265	21.8938	0.704833	0.712	0.0848333	2.0577	16.192	0.704833	0.639	0.0658333	2.1656	11.9394	0.704833	0.601	0.103833	2.01205	20.2682
	11	0.704833	0.595	0.109833	2.1241	20.3084	0.704833	0.56	0.144833	1.89585	30.0041	0.704833	0.62	0.115833	2.0577	22.1089	0.704833	0.651	0.0538333	1.8087	11.6896	0.704833	0.619	0.0858333	1.9332	17.4379
	12	0.704833	0.642	0.0628333	2.22785	11.077	0.704833	0.572	0.132833	2.2486	23.2012	0.704833	0.589	0.704833	2.25275	122.882	0.704833	0.593	0.111833	2.3316	18.8379		0.043
average						10.516					22.4826					31.4366					20.475					24.6993
OD2						average
0.75	0.744	0.711	0.682	0.667	0.675	0.704833
					CAT activity（U/mgprot）
					Normal	D-gal	D-gal + VC	D-gal + NO	D-gal +CQPC04
				1				17.9189	22.0116
				2		18.7762	25.3628
				3		18.0659			33.6452
				4		15.1529	24.541	30.0407
				5	22.9474	19.253		25.5546	32.7523
				6		19.8681	26.8084	25.1963
				7	36.41		16.9796	24.9494	34.0262
				8	38.5591				36.8274
				9	26.2422	21.1944		21.83
				10			16.192		20.2682
				11	20.3084		22.1089
				12				18.8379
				average	28.8934	18.7184	21.9988	23.4754	29.9218
				STDEV	8.15493	2.0435	4.46843	4.23572	6.9595
				Significance	a	c	bc	abc	a

## Sheet: GSH-PX
		Normal						D-gal						D-gal + VC						D-gal + NO						D-gal + CQPC04
		OD1	OD2	OD1-OD2	standard - blank	protein concentration（（mg/mL））	GSH-PX activity（activity unit）	OD1	OD2	OD1-OD2	standard - blank	protein concentration（（mg/mL））	GSH-PX activity（activity unit）	OD1	OD2	OD1-OD2	standard - blank	protein concentration（（mg/mL））	GSH-PX activity（activity unit）	OD1	OD2	OD1-OD2	standard - blank	protein concentration（（mg/mL））	GSH-PX activity（activity unit）	OD1	OD2	OD1-OD2	standard - blank	protein concentration（（mg/mL））	GSH-PX activity（activity unit）
	1	0.281	0.198	0.083	0.07	2.14485	55.2819	0.29	0.206	0.084	0.07	2.232	53.7634	0.275	0.207	0.068	0.07	2.27765	42.6505	0.277	0.21	0.067	0.07	2.3316	41.0509	0.277	0.223	0.054	0.07	2.2735	33.9313
	2	0.285	0.207	0.078	0.07	2.37725	46.8729	0.281	0.222	0.059	0.07	2.37725	35.4551	0.268	0.224	0.044	0.07	2.4312	25.8544	0.308	0.201	0.107	0.07	2.4146	63.3054	0.287	0.224	0.063	0.07	2.30255	39.0871
	3	0.274	0.211	0.063	0.07	2.34405	38.3951	0.295	0.231	0.064	0.07	2.4478	37.3513	0.296	0.22	0.076	0.07	2.41875	44.8874	0.269	0.209	0.06	0.07	2.36065	36.3096	0.246	0.189	0.057	0.07	2.26105	36.0136
	4	0.289	0.198	0.091	0.07	2.35235	55.2639	0.216	0.197	0.019	0.07	2.3814	11.3979	0.246	0.191	0.055	0.07	2.3067	34.0623	0.278	0.191	0.087	0.07	2.3316	53.3049	0.287	0.212	0.075	0.07	2.3233	46.1167
	5	0.294	0.228	0.066	0.07	2.43535	38.7155	0.248	0.23	0.018	0.07	2.3565	10.9121	0.221	0.215	0.006	0.07	2.38555	3.59306	0.277	0.194	0.083	0.07	2.43535	48.6876	0.285	0.196	0.089	0.07	2.4727	51.4186
	6	0.304	0.221	0.083	0.07	2.41045	49.1906	0.282	0.195	0.087	0.07	2.398	51.8289	0.215	0.186	0.029	0.07	2.3316	17.7683	0.291	0.209	0.082	0.07	2.4146	48.5144	0.279	0.256	0.023	0.07	2.56815	12.7941
	7	0.282	0.227	0.055	0.07	2.2486	34.9424	0.265	0.203	0.062	0.07	2.45195	36.1229	0.28	0.225	0.055	0.07	2.44365	32.1533	0.288	0.844	-0.556	0.07	2.51005	-316.442	0.275	0.218	0.057	0.07	2.4893	32.7114
	8	0.298	0.227	0.071	0.07	2.43535	41.6485	0.281	0.224	0.057	0.07	2.4312	33.4932	0.3	0.22	0.08	0.07	2.66775	42.8397	0.312	0.214	0.098	0.07	2.34405	59.7257	0.278	0.224	0.054	0.07	2.47685	31.1456
	9	0.293	0.161	0.132	0.07	2.3897	78.9101	0.273	0.203	0.07	0.07	2.4644	40.5778	0.309	0.218	0.091	0.07	2.50175	51.9636	0.301	0.225	0.076	0.07	2.12825	51.0144	0.298	0.214	0.084	0.07	2.33575	51.3754
	10	0.278	0.211	0.067	0.07	2.31085	41.4195	0.294	0.204	0.09	0.07	2.4561	52.3478	0.311	0.213	0.098	0.07	2.41875	57.8811	0.263	0.198	0.065	0.07	2.52665	36.7511	0.268	0.208	0.06	0.07	2.94165	29.1382
	11	0.305	0.21	0.095	0.07	2.2403	60.5786	0.294	0.177	0.117	0.07	2.14485	77.9275	0.282	0.19	0.092	0.07	2.2569	58.2341	0.306	0.208	0.098	0.07	2.3897	58.5848	0.284	0.342	-0.058	0.07	2.2818	-36.3122
	12	0.27	0.235	0.035	0.07	2.58475	19.3442	0.273	0.186	0.087	0.07	2.36065	52.6489	0.04						0.294	0.225	0.069	0.07	2.43535	40.4753				0.07
average							46.7136						41.1522						37.4443						18.4402						29.7654
	blank	standard	standard - blank
1	0.07	0.142	0.072
2	0.071	0.143	0.072
								GSH-PX activity（activity unit）
								Normal	D-gal	D-gal + VC	D-gal + NO	D-gal +CQPC04
							1	55.2819		42.6505	41.0509
							2	46.8729	35.4551	25.8544		39.0871
							3		37.3513	44.8874	36.3096	36.0136
							4	55.2639	11.3979	34.0623		46.1167
							5		10.9121		48.6876	51.4186
							6	49.1906			48.5144
							7		36.1229	32.1533
							8		33.4932	42.8397
							9	78.9101	40.5778	51.9636		51.3754
							10				36.7511
							11	60.5786
							12				40.4753
							average	57.683	29.33	39.2016	41.9648	44.8023
							STDEV	11.4854	12.6005	8.89352	5.48291	7.04651
							Significance	a	c	bc	b	b

## Sheet: GSH
		Normal				D-gal				D-gal + VC				D-gal + NO				D-gal + CQPC04
		A2	A1	protein concentration(mg/mL)	GSH(μg/mg prot)	A2	A1	protein concentration(mg/mL)	GSH(μg/mg prot)	A2	A1	protein concentration(mg/mL)	GSH(μg/mg prot)	A2	A1	protein concentration(mg/mL)	GSH(μg/mg prot)	A2	A1	protein concentration(mg/mL)	GSH(μg/mg prot)
	1	0.093	0.04	1.92075	11.0605	0.091	0.04	2.02035	10.1982	0.102	0.04	2.232	10.8143	0.097	0.04	2.232	10.0933	0.087	0.04	1.817	10.6357
	2	0.088	0.04	1.9	10.3392	0.099	0.04	2.4478	9.46618	0.097	0.04	1.7008	13.2457	0.095	0.04	2.13655	10.2436	0.09	0.04	1.95395	10.3809
	3	0.085	0.04	1.9747	9.46319	0.093	0.04	2.3399	9.07922	0.098	0.04	2.2735	10.0504	0.092	0.04	2.2237	9.40957	0.087	0.04	1.7257	11.1984
	4	0.094	0.04	2.1988	9.80767	0.085	0.04	1.8751	9.96585	0.088	0.04	1.9498	10.0751	0.086	0.04	2.1158	8.98286	0.09	0.04	2.1905	9.25992
	5	0.085	0.04	1.77135	10.5496	0.088	0.04	2.13655	9.19448	0.097	0.04	2.38555	9.44361	0.083	0.04	1.58045	11.4206	0.096	0.04	1.7008	13.0568
	6	0.095	0.04	2.0328	10.7664	0.084	0.04	2.1988	8.35374	0.085	0.04	1.96225	9.52323	0.081	0.04	1.82115	9.56165	0.094	0.04	2.2403	9.62599
	7	0.092	0.04	2.06185	10.1482	0.087	0.04	1.92905	10.0179	0.092	0.04	1.98715	10.5297	0.09	0.04	2.16975	9.34847	0.08	0.04	1.67175	10.226
	8	0.083	0.04	1.55555	11.6034	0.081	0.04	1.95395	8.91179	0.087	0.04	1.9	10.1711	0.089	0.04	2.2652	8.81338	0.085	0.04	2.0245	9.23041
	9	0.091	0.04	2.0909	9.85406	0.084	0.04	1.9581	9.38063	0.089	0.04	2.0577	9.70212	0.084	0.04	2.066	8.89071	0.088	0.04	2.1075	9.32122
	10	0.087	0.04	1.86265	10.3751	0.075	0.04	1.5348	10.1048	0.084	0.04	2.0577	8.92657	0.085	0.04	2.1656	8.629	0.073	0.04	2.01205	7.39327
	11	0.085	0.04	1.89585	9.85677	0.085	0.04	2.1241	8.79759	0.086	0.04	2.25275	8.43677	0.08	0.04	1.8087	9.45169	0.096	0.04	1.9332	11.4872
	12	0.086	0.04	2.2486	8.45234	0.084	0.04	2.22785	8.24482		0.04			0.086	0.04	2.3316	8.15145
	average				10.1897				9.3096				10.0835				9.41635				10.1651
				GSH(μg/mg prot)
				Normal	D-gal	D-gal + VC	D-gal + NO	D-gal +CQPC04
			1	11.0605			10.0933	10.6357
			2	10.3392			10.2436	10.3809
			3		9.07922	10.0504	9.40957	11.1984
			4	9.80767			8.98286
			5	10.5496	9.19448	9.44361
			6	10.7664	8.35374	9.52323	9.56165	9.62599
			7	10.1482			9.34847	10.226
			8	11.6034	8.91179		8.81338
			9	9.85406	9.38063	9.70212	8.89071
			10	10.3751		8.92657
			11	9.85677	8.79759	8.43677	9.45169	11.4872
			12		8.24482
			average	10.4361	8.85175	9.34712	9.42169	10.5924
			STDEV	0.581164	0.422659	0.57734	0.499638	0.675669
			Significance	a	c	bc	bc	a

## Sheet: MDA
		Normal						D-gal						D-gal + VC						D-gal + NO						D-gal + CQPC04
		sample OD	control OD	sample-control	standard-blank	protein concentration（mg/mL）	MDA content（nmol/mL）	sample OD	control OD	sample-control	standard-blank	protein concentration（mg/mL）	MDA content（nmol/mL）	sample OD	control OD	sample-control	standard-blank	protein concentration（mg/mL）	MDA content（nmol/mL）	sample OD	control OD	sample-control	standard-blank	protein concentration（mg/mL）	MDA content（nmol/mL）	sample OD	control OD	sample-control	standard-blank	protein concentration（mg/mL）	MDA content（nmol/mL）
	1	0.183	0.0443333	0.138667	0.0386667	2.02035	1.77504	0.137	0.0443333	0.0926667	0.0386667	1.92075	1.24772	0.197	0.0443333	0.152667	0.0386667	2.232	1.76894	0.172	0.0443333	0.127667	0.0386667	2.232	1.47927	0.168	0.0443333	0.123667	0.0386667	1.817	1.7602
	2	0.22	0.0443333	0.175667	0.0386667	2.4478	1.85599	0.138	0.0443333	0.0936667	0.0386667	1.9	1.27495	0.211	0.0443333	0.166667	0.0386667	1.7008	2.5343	0.162	0.0443333	0.117667	0.0386667	2.13655	1.42431	0.339	0.0443333	0.294667	0.0386667	1.95395	3.90015
	3	0.21	0.0443333	0.165667	0.0386667	2.3399	1.83105	0.181	0.0443333	0.136667	0.0386667	1.9747	1.78988	0.211	0.0443333	0.166667	0.0386667	2.2735	1.89591	0.218	0.0443333	0.173667	0.0386667	2.2237	2.01978	0.163	0.0443333	0.118667	0.0386667	1.7257	1.77839
	4	0.155	0.0443333	0.110667	0.0386667	1.8751	1.52636	0.193	0.0443333	0.148667	0.0386667	2.1988	1.7486	0.219	0.0443333	0.174667	0.0386667	1.9498	2.31677	0.187	0.0443333	0.142667	0.0386667	2.1158	1.74386	0.247	0.0443333	0.202667	0.0386667	2.1905	2.39278
	5	0.171	0.0443333	0.126667	0.0386667	2.13655	1.53325	0.201	0.0443333	0.156667	0.0386667	1.77135	2.28737	0.219	0.0443333	0.174667	0.0386667	2.38555	1.89358	0.128	0.0443333	0.0836667	0.0386667	1.58045	1.3691	0.216	0.0443333	0.171667	0.0386667	1.7008	2.61033
	6	0.205	0.0443333	0.160667	0.0386667	2.1988	1.88975	0.209	0.0443333	0.164667	0.0386667	2.0328	2.09495	0.143	0.0443333	0.0986667	0.0386667	1.96225	1.30041	0.174	0.0443333	0.129667	0.0386667	1.82115	1.84139	0.208	0.0443333	0.163667	0.0386667	2.2403	1.88937
	7	0.155	0.0443333	0.110667	0.0386667	1.92905	1.48367	0.182	0.0443333	0.137667	0.0386667	2.06185	1.72677	0.152	0.0443333	0.107667	0.0386667	1.98715	1.40124	0.218	0.0443333	0.173667	0.0386667	2.16975	2.07	0.11	0.0443333	0.0656667	0.0386667	1.67175	1.01587
	8	0.191	0.0443333	0.146667	0.0386667	1.95395	1.94125	0.211	0.0443333	0.166667	0.0386667	1.55555	2.77095	0.196	0.0443333	0.151667	0.0386667	1.9	2.06443	0.246	0.0443333	0.201667	0.0386667	2.2652	2.30245	0.186	0.0443333	0.141667	0.0386667	2.0245	1.80973
	9	0.14	0.0443333	0.0956667	0.0386667	1.9581	1.26354	0.146	0.0443333	0.101667	0.0386667	2.0909	1.2575	0.18	0.0443333	0.135667	0.0386667	2.0577	1.70512	0.188	0.0443333	0.143667	0.0386667	2.066	1.79841	0.124	0.0443333	0.0796667	0.0386667	2.1075	0.977625
	10	0.203	0.0443333	0.158667	0.0386667	1.5348	2.6736	0.182	0.0443333	0.137667	0.0386667	1.86265	1.91144	0.188	0.0443333	0.143667	0.0386667	2.0577	1.80567	0.21	0.0443333	0.165667	0.0386667	2.1656	1.97843	0.201	0.0443333	0.156667	0.0386667	2.01205	2.01373
	11	0.172	0.0443333	0.127667	0.0386667	2.1241	1.55441							0.173	0.0443333	0.128667	0.0386667	2.25275	1.47712	0.15	0.0443333	0.105667	0.0386667	1.8087	1.5109	0.194	0.0443333	0.149667	0.0386667	1.9332	2.00222
	12																			0.171	0.0443333	0.126667	0.0386667	2.3316	1.40498
average							1.75708						1.81101						1.83304						1.74524						2.01367
	blank	standard	standard-blank
1	0.044	0.086
2	0.043	0.08
3	0.046	0.083
average	0.0443333	0.083	0.0386667
							MDA content （nmol/mgprot）
							Normal	D-gal	D-gal + VC	D-gal + NO	D-gal +CQPC04
						1	1.77504		1.76894	1.47927	1.7602
						2
						3		1.78988	1.89591	2.01978	1.77839
						4	1.52636	1.7486	2.31677	1.74386
						5	1.53325	2.28737	1.89358
						6		2.09495		1.84139	1.88937
						7	1.48367	1.72677		2.07	1.01587
						8		2.77095	2.06443		1.80973
						9	1.26354		1.70512	1.79841
						10		1.91144	1.80567	1.97843
						11	1.55441			1.5109
						12
						average	1.52271	2.04714	1.92149	1.80525	1.65071
						STDEV	0.163398	0.378648	0.208812	0.221725	0.358316
						Significance	c	a	ab	abc	bc

## Sheet: NO
	Normal					D-gal					D-gal + VC					D-gal + NO					D-gal + CQPC04
	sample OD	standard OD-blank OD	blank OD	protein concentration（mg/mL）	NO content（μmol/g prot）	sample OD	standard OD-blank OD	blank OD	protein concentration（mg/mL）	NO content（μmol/g prot）	sample OD	standard OD-blank OD	blank OD	protein concentration（mg/mL）	NO content（μmol/g prot）	sample OD	standard OD-blank OD	blank OD	protein concentration（mg/mL）	NO content（μmol/g prot）	sample OD	standard OD-blank OD	blank OD	protein concentration（mg/mL）	NO content（μmol/g prot）
1	0.046	0.26	0.0416667	2.02035	0.0329976	0.046	0.26	0.0416667	1.92075	0.0347087	0.05	0.26	0.0416667	2.232	0.0574396	0.047	0.26	0.0416667	2.232	0.0367613	0.047	0.26	0.0416667	1.817	0.0451576
2	0.045	0.26	0.0416667	2.4478	0.0209503	0.046	0.26	0.0416667	1.9	0.0350877	0.047	0.26	0.0416667	1.7008	0.0482428	0.048	0.26	0.0416667	2.13655	0.0456043	0.046	0.26	0.0416667	1.95395	0.0341189
3	0.045	0.26	0.0416667	2.3399	0.0219163	0.048	0.26	0.0416667	1.9747	0.0493421	0.044	0.26	0.0416667	2.2735	0.0157895	0.045	0.26	0.0416667	2.2237	0.0230616	0.047	0.26	0.0416667	1.7257	0.0475467
4	0.04	0.26	0.0416667	1.8751	-0.0136745	0.045	0.26	0.0416667	2.1988	0.0233227	0.044	0.26	0.0416667	1.9498	0.0184108	0.046	0.26	0.0416667	2.1158	0.031509	0.048	0.26	0.0416667	2.1905	0.0444811
5	0.042	0.26	0.0416667	2.13655	0.00240023	0.046	0.26	0.0416667	1.77135	0.0376361	0.052	0.26	0.0416667	2.38555	0.0666405	0.044	0.26	0.0416667	1.58045	0.0227134	0.045	0.26	0.0416667	1.7008	0.0301517
6	0.043	0.26	0.0416667	2.1988	0.0093291	0.046	0.26	0.0416667	2.0328	0.0327955	0.042	0.26	0.0416667	1.96225	0.00261343	0.05	0.26	0.0416667	1.82115	0.0703979	0.046	0.26	0.0416667	2.2403	0.0297579
7	0.048	0.26	0.0416667	1.92905	0.0505098	0.049	0.26	0.0416667	2.06185	0.0547181	0.042	0.26	0.0416667	1.98715	0.00258068	0.041	0.26	0.0416667	2.16975	-0.004727	0.046	0.26	0.0416667	1.67175	0.0398784
8	0.042	0.26	0.0416667	1.95395	0.00262453	0.046	0.26	0.0416667	1.55555	0.0428573	0.044	0.26	0.0416667	1.9	0.0188934	0.045	0.26	0.0416667	2.2652	0.0226391	0.045	0.26	0.0416667	2.0245	0.0253307
9	0.042	0.26	0.0416667	1.9581	0.00261897	0.045	0.26	0.0416667	2.0909	0.0245263	0.042	0.26	0.0416667	2.0577	0.0024922	0.043	0.26	0.0416667	2.066	0.00992876	0.045	0.26	0.0416667	2.1075	0.0243331
10	0.041	0.26	0.0416667	1.5348	-0.00668257	0.045	0.26	0.0416667	1.86265	0.0275318	0.05	0.26	0.0416667	2.0577	0.0623051	0.044	0.26	0.0416667	2.1656	0.0165762	0.045	0.26	0.0416667	2.01205	0.0254875
11	0.043	0.26	0.0416667	2.1241	0.00965718	0.046	0.26	0.0416667	1.89585	0.0351645	0.044	0.26	0.0416667	2.25275	0.0159349	0.043	0.26	0.0416667	1.8087	0.0113412	0.044	0.26	0.0416667	1.9332	0.0185689
12	0.04	0.26	0.0416667	2.22785	-0.0115093	0.039	0.26	0.0416667	2.2486	-0.018245						0.043	0.26	0.0416667	2.3316	0.00879774
average					0.0100948					0.0316205					0.0283039					0.0245503					0.0331648
	blank OD	standard OD	standard OD-blank OD
1	0.042	0.298	0.256
2	0.041	0.311	0.27
3	0.042	0.296	0.254
平均值	0.0416667	0.301667	0.26
						NO content（μmol/L）
						Normal	D-gal	D-gal + VC	D-gal + NO	D-gal +CQPC04
					1		0.0347087	0.0474396	0.0367613
					2		0.0350877	0.0382428	0.0456043
					3		0.0493421	0.0257895	0.0230616
					4			0.0284108	0.031509
					5	0.00240023	0.0376361		0.0227134	0.0301517
					6	0.0093291	0.0327955			0.0297579
					7		0.0547181
					8	0.00262453	0.0428573	0.0188934	0.0226391	0.0253307
					9	0.00261897				0.0243331
					10			0.0523051		0.0254875
					11	0.00965718	0.0351645	0.0259349		0.0185689
					12
					average	0.005326	0.0402887	0.0338594	0.0303815	0.025605
					STDEV	0.0038069	0.00796778	0.0124195	0.00944492	0.00422215
					Significance	c	a	ab	ab	b
