# Supplementary material for: Antioxidant Effect of Lactobacillus fermentum CQPC04-Fermented Soy Milk on D-Galactose-Induced Oxidative Aging Mice
Source: Front Nutr. 2021 Aug 27;8:727467. doi: 10.3389/fnut.2021.727467 (PMC8429822; doi:10.3389/fnut.2021.727467)
Supplement: Supplementary file 2 [file Data_Sheet_1.ZIP › statistical analysis--zhouxianrong--CQPC04/organ indexes.xlsx]

## Sheet: liver 
	Normal			D-gal			D-gal + VC			D-gal + CQPC04			D-gal + NO
	organ weight (g)	body weight (g)	organ index（%）	organ weight (g)	body weight (g)	organ index（%）	organ weight (g)	body weight (g)	organ index（%）	organ weight (g)	body weight (g)	organ index（%）	organ weight (g)	body weight (g)	organ index（%）
1	1.38	35.43	3.895	1.19	31.65	3.75987	1.27	31.68	4.00884	1.36	28.6	4.75524		41.43
2		27.28		0.94	28.09	3.34639	1.09	28.09	3.88038	1.32	21.6		1.21	31.76	3.80982
3	1.39	30.9	4.49838	1.15	33.34	3.44931	1.18	29.17	4.04525	1.32	29.36	4.49591	1.17	29.36	3.98501
4	1.21	31.08		1.1	27.69					1.33	33.82	3.93258	1.5	37.7	3.97878
5	1.69	37.54	4.50186	1.08	31.48	3.43075	1.2	27.35		1.15	36	3.19444	1.05	28.47	3.68809
6		27.5		1.09	29.62	3.67995	1.4	32.56		1.37	28.01	4.89111	1.21	30.36	3.98551
7	1.34	31.19	4.29625	1.24	34.06	3.64063	1.47	31.92					1.25	32.11	3.89287
8	1.29	34.23		1.33	33.7		1.23	29.75	4.13445				1.18	28.21	4.18291
9	1.45	31.38	4.62078	1.23	33.45	3.67713	1.25	35.99	3.47319	1.18	31.17	3.78569	1.26	31.35	4.01914
10				1.23	31.32		1.18	33.15	3.55958	1.29				29.88
11	1.17	32.69		1.11	30.23	3.67185	1.23	33.17	3.70817	1.45	33.89	4.27855	1.05	28.83	3.64204
12	1.33	33.69	3.94776		39.77		1.14	31.31	3.64101	1.49	27.91			29.6
average	1.36111	32.0827	4.29334	1.15364	32.0333	3.58198	1.24	31.2855	3.80636	1.326	30.04	4.19051	1.20889	31.5883	3.90935
STDEV	0.151282	3.10341	0.30687	0.105572	3.23206	0.150138	0.11	2.52736	0.244972	0.104902	4.30605	0.596285	0.133177	4.0075	0.170962
					Normal	D-gal	D-gal+VC	D-gal+CQPC04	D-gal+NO
				organ index（%）	4.29334	3.58198	3.80636	4.19051	3.90935
				STDEV	0.30687	0.150138	0.244972	0.596285	0.170962

## Sheet: spleen
	Normal			D-gal			D-gal + VC			D-gal + CQPC04			D-gal + NO
	organ weight (g)	body weight (g)	organ index（%）	organ weight (g)	body weight (g)	organ index（%）	organ weight (g)	body weight (g)	organ index（%）	organ weight (g)	body weight (g)	organ index（%）	organ weight (g)	body weight (g)	organ index（%）
1	0.06	35.43		0.05	31.65	0.157978	0.08	31.68	0.252525	0.03	31.89		0.11	41.43
2	0.05	33.0067		0.09	28.09		0.08	28.09	0.284799	0.07	32.67	0.214264	0.07	31.76	0.220403
3	0.08	30.9	0.2589	0.09	33.34		0.06	29.17	0.205691	0.12	35.29		0.04	29.36
4	0.05	31.08		0.05	27.69	0.180571				0.1	30.91	0.32352
5	0.08	37.54	0.213106	0.06	31.48	0.190597	0.08	27.35		0.08	29	0.275862	0.07	28.47	0.245873
6	0.08	27.5	0.290909	0.07	29.62		0.12	32.56		0.05	34.14		0.08	30.36	0.263505
7	0.05	31.19		0.06	34.06	0.17616	0.09	31.92		0.06	30.76	0.195059	0.09	32.11
8							0.11	29.75					0.05	28.21	0.177242
9	0.12	31.38	0.382409	0.07	33.45	0.209268	0.1	35.99		0.07	30.14	0.23225	0.06	31.35	0.191388
10	0.06	32.5	0.184615	0.07	31.32		0.07	33.15	0.211161				0.07	29.88	0.23427
11	0.06	32.69	0.183542	0.07	30.23		0.06	33.17	0.180886	0.09	31.28	0.287724	0.08	28.83
12	0.12	33.69	0.356189				0.11	31.31		0.09	30.48	0.295276	0.04	29.6
average	0.0736364	32.4461	0.267096	0.068	31.093	0.182915	0.0872727	31.2855	0.227013	0.076	31.656	0.260565	0.0690909	31.0327	0.222113
STDEV	0.0257964	2.61171	0.0801749	0.0139841	2.19677	0.0188843	0.0205382	2.52736	0.0413027	0.0259058	1.906	0.0472165	0.0211918	3.68664	0.0328206
				Normal	D-gal	D-gal + VC	D-gal + NO	D-gal +CQPC04
			organ index（%）	0.267096	0.182915	0.227013	0.260565	0.222113
			STDEV	0.0801749	0.0188843	0.0413027	0.0472165	0.0328206
