# Supplementary material for: Antioxidant Effect of Lactobacillus fermentum CQPC04-Fermented Soy Milk on D-Galactose-Induced Oxidative Aging Mice
Source: Front Nutr. 2021 Aug 27;8:727467. doi: 10.3389/fnut.2021.727467 (PMC8429822; doi:10.3389/fnut.2021.727467)
Supplement: Supplementary file 2 [file Data_Sheet_1.ZIP › statistical analysis--zhouxianrong--CQPC04/PCR results.xlsx]

## Sheet: spleen PCR
Spleen NOS1
	group	CT value	β-actin CT value	ΔCT	ΔΔCT	—ΔΔCT	2^-ΔΔCT	average value	STDEV	significance
	Normal	26.8647	22.7862	3.77275	-0.744252	0.744252	1.67511	1.92995	0.272331	***
	Normal	26.8277	23.423	3.73568	-0.781316	0.781316	1.7187
	Normal	26.5272	23.3639	3.43521	-1.08179	1.08179	2.11667
	Normal	26.4654	22.7949	3.37339	-1.14361	1.14361	2.20934
			23.092	4.51718
control	D-gal	27.9734	23.7914	4.37042	-0.146577	0.146577	1.10694	1.00258	0.103139
	D-gal	28.0962	23.5936	4.49322	-0.0237781	0.0237781	1.01662
	D-gal	28.2701	23.7827	4.66712	0.150124	-0.150124	0.901173
	D-gal	28.141	23.2425	4.53796	0.0209645	-0.0209645	0.985574
			23.6026
	D-gal + VC	26.1424	21.322	4.50144	-0.0155562	0.0155562	1.01084	1.03727	0.0424909
	D-gal + VC	26.052	21.957	4.411	-0.106	0.106	1.07624
	D-gal + VC	26.163	21.2974	4.52199	0.00499362	-0.00499362	0.996545
	D-gal + VC	26.0666	21.9867	4.42555	-0.0914484	0.0914484	1.06544
			21.6408
	D-gal + NO	26.5148	22.5815	4.15878	-0.358221	0.358221	1.28184	1.29214	0.0563842	*
	D-gal + NO	26.5018	22.2024	4.14578	-0.371215	0.371215	1.29344
	D-gal + NO	26.4033	22.4978	4.04734	-0.469663	0.469663	1.38479
	D-gal + NO	26.5998	22.1433	4.2438	-0.273197	0.273197	1.20848
			22.3562
	D-gal +CQPC04	26.7856	23.11	3.90361	-0.613387	0.613387	1.52985	1.70014	0.153301	**
	D-gal +CQPC04	26.6212	22.5743	3.73923	-0.777767	0.777767	1.71448
	D-gal +CQPC04	26.5239	23.157	3.64189	-0.875108	0.875108	1.83415
	D-gal +CQPC04	26.6148	22.6871	3.73285	-0.784155	0.784155	1.72208
			22.8821
spleen NOS2
	group	CT value	β-actin CT value	ΔCT	ΔΔCT	—ΔΔCT	2^-ΔΔCT	average value	STDEV
	Normal	34.5316	22.7862	11.4396	1.04459	-1.04459	0.484782	0.530391	0.0613811	***
	Normal	34.2214	23.423	11.1294	0.734436	-0.734436	0.601053
	Normal	34.4618	23.3639	11.3698	0.974818	-0.974818	0.508804
	Normal	34.4113	22.7949	11.3193	0.924335	-0.924335	0.526923
			23.092	10.3943
control	D-gal	34.0886	23.7914	10.4856	0.0906284	-0.0906284	0.939114	1.00196	0.0782699
	D-gal	34.0248	23.5936	10.4218	0.0268154	-0.0268154	0.981585
	D-gal	33.8726	23.7827	10.2696	-0.125428	0.125428	1.09083
	D-gal	34.0033	23.2425	10.4003	0.00532642	-0.00532642	0.996315
			23.6026
	D-gal + VC	32.2376	21.322	10.5966	0.201574	-0.201574	0.869601	0.834771	0.0509669	*
	D-gal + VC	32.2233	21.957	10.5823	0.187278	-0.187278	0.878261
	D-gal + VC	32.3834	21.2974	10.7424	0.347448	-0.347448	0.785973
	D-gal + VC	32.3485	21.9867	10.7075	0.312491	-0.312491	0.80525
			21.6408
	D-gal + NO	33.1631	22.5815	10.8071	0.412116	-0.412116	0.75152	0.693144	0.0756449	**
	D-gal + NO	33.443	22.2024	11.087	0.692047	-0.692047	0.618975
	D-gal + NO	33.1691	22.4978	10.8131	0.418086	-0.418086	0.748417
	D-gal + NO	33.3644	22.1433	11.0084	0.613375	-0.613375	0.653666
			22.3562
	D-gal +CQPC04	34.2892	23.11	11.4072	1.01222	-1.01222	0.495784	0.476735	0.026897	***
	D-gal +CQPC04	34.3812	22.5743	11.4992	1.10419	-1.10419	0.465163
	D-gal +CQPC04	34.4543	23.157	11.5723	1.17733	-1.17733	0.44217
	D-gal +CQPC04	34.266	22.6871	11.384	0.989007	-0.989007	0.503824
			22.8821
spleen NOS3
	group	CT value	β-actin CT value	ΔCT	ΔΔCT	—ΔΔCT	2^-ΔΔCT	average value	STDEV
	Normal	26.8243	22.7862	3.73228	-0.971723	0.971723	1.96118	1.82685	0.0994773	***
	Normal	26.9304	23.423	3.83843	-0.865571	0.865571	1.82206
	Normal	26.9735	23.3639	3.88151	-0.822485	0.822485	1.76845
	Normal	26.984	22.7949	3.89196	-0.812045	0.812045	1.7557
			23.092	4.67687
control	D-gal	28.215	23.7914	4.58498	-0.119019	0.119019	1.086	1.02505	0.0487732
	D-gal	28.2852	23.5936	4.65519	-0.0488075	0.0488075	1.03441
	D-gal	28.1553	23.7827	4.52525	-0.178748	0.178748	1.1319
	D-gal	28.572	23.2425	4.94205	0.238048	-0.238048	0.847892
			23.6026
	D-gal + VC	26.2892	21.322	4.64817	-0.0558284	0.0558284	1.03946	1.11258	0.0898126
	D-gal + VC	26.1872	21.957	4.54619	-0.15781	0.15781	1.11559
	D-gal + VC	26.06	21.2974	4.41899	-0.28501	0.28501	1.21842
	D-gal + VC	26.2382	21.9867	4.59716	-0.106841	0.106841	1.07687
			21.6408
	D-gal + NO	26.438	22.5815	4.08196	-0.622045	0.622045	1.53905	1.34944	0.0909882	*
	D-gal + NO	26.5647	22.2024	4.20868	-0.49532	0.49532	1.40963
	D-gal + NO	26.6126	22.4978	4.25663	-0.447373	0.447373	1.36356
	D-gal + NO	26.9416	22.1433	4.58564	-0.118357	0.118357	1.0855
			22.3562
	D-gal +CQPC04	26.9725	23.11	4.0905	-0.613503	0.613503	1.52997	1.61732	0.096509	***
	D-gal +CQPC04	26.8494	22.5743	3.96744	-0.736558	0.736558	1.6662
	D-gal +CQPC04	26.8065	23.157	3.92453	-0.779474	0.779474	1.7165
	D-gal +CQPC04	26.9476	22.6871	4.06561	-0.638391	0.638391	1.55659
			22.8821
spleen HO-1
	group	CT value	β-actin CT value	ΔCT	ΔΔCT	—ΔΔCT	2^-ΔΔCT	average value	STDEV
	Normal	27.5336	22.7862	4.4416	-0.555399	0.555399	1.46957	1.67411	0.24749	***
	Normal	27.3002	23.423	4.20817	-0.788825	0.788825	1.72767
	Normal	27.1149	23.3639	4.02291	-0.97409	0.97409	1.9644
	Normal	27.471	22.7949	4.37895	-0.618049	0.618049	1.5348
			23.092	4.99725
control	D-gal	28.4986	23.7914	4.7072	-0.289805	0.289805	1.22247	1.01427	0.136686
	D-gal	28.6643	23.5936	5.07064	0.0736387	-0.0736387	0.950238
	D-gal	28.6319	23.7827	4.84915	-0.14785	0.14785	1.10792
	D-gal	28.6045	23.2425	5.362	0.365003	-0.365003	0.776467
	D-gal + VC	26.6923	21.322	5.05132	0.054318	-0.054318	0.96305	1.19841	0.190966
	D-gal + VC	26.3582	21.957	4.71719	-0.279805	0.279805	1.21403
	D-gal + VC	26.2181	21.2974	4.57707	-0.419927	0.419927	1.33786
	D-gal + VC	26.2833	21.9867	4.64231	-0.354688	0.354688	1.27871
			21.6408
	D-gal + NO	27.1591	22.5815	4.73207	-0.264932	0.264932	1.20158	1.18715	0.0594067
	D-gal + NO	27.2581	22.2024	4.83111	-0.165893	0.165893	1.12186
	D-gal + NO	27.116	22.4978	4.68897	-0.308031	0.308031	1.23802
	D-gal + NO		22.4272
	D-gal +CQPC04	27.2592	23.11	4.37724	-0.619758	0.619758	1.53662	1.55841	0.0335887	**
	D-gal +CQPC04	27.2008	22.5743	4.31884	-0.67816	0.67816	1.6001
	D-gal +CQPC04	27.2474	23.157	4.36536	-0.631638	0.631638	1.54932
	D-gal +CQPC04	27.249	22.6871	4.36698	-0.630017	0.630017	1.54758
			22.8821
spleen Nfe2l2
	group	CT value	β-actin CT value	ΔCT	ΔΔCT	—ΔΔCT	2^-ΔΔCT	average value	STDEV
	Normal	26.0082	22.7862	2.9162	-0.823802	0.823802	1.77006	1.63319	0.0946222	***
	Normal	26.1536	23.423	3.06163	-0.678367	0.678367	1.60033
	Normal	26.1425	23.3639	3.0505	-0.689501	0.689501	1.61273
	Normal	26.2001	22.7949	3.10805	-0.63195	0.63195	1.54966
			23.092	3.73939
control	D-gal	27.5876	23.7914	3.98459	0.244593	-0.244593	0.844054	1.00632	0.148993
	D-gal	27.2126	23.5936	3.60964	-0.130355	0.130355	1.09456
	D-gal	27.1937	23.7827	3.59066	-0.149339	0.149339	1.10906
	D-gal	27.3757	23.2425	3.77268	0.032679	-0.032679	0.977603
			23.6026
	D-gal + VC	25.2776	21.322	3.63656	-0.103437	0.103437	1.07433	1.08861	0.0562728
	D-gal + VC	25.1451	21.957	3.5041	-0.235899	0.235899	1.17764
	D-gal + VC	25.2602	21.2974	3.61923	-0.120775	0.120775	1.08732
	D-gal + VC	25.3593	21.9867	3.71833	-0.021667	0.021667	1.01513
			21.6408
	D-gal + NO	25.681	22.5815	3.254	-0.486	0.486	1.40056	1.37008	0.0360679	**
	D-gal + NO	25.7029	22.2024	3.27594	-0.46406	0.46406	1.37942
	D-gal + NO	25.7553	22.4978	3.32829	-0.411706	0.411706	1.33026
	D-gal + NO
			22.4272
	D-gal +CQPC04	25.9418	23.11	3.05984	-0.680159	0.680159	1.60232	1.59054	0.0299408	***
	D-gal +CQPC04	25.9968	22.5743	3.11479	-0.62521	0.62521	1.54244
	D-gal +CQPC04	25.9693	23.157	3.0873	-0.652701	0.652701	1.57211
	D-gal +CQPC04	25.9036	22.6871	3.02165	-0.718354	0.718354	1.6453
			22.8821
spleen Gclm
	group	CT value	β-actin CT value	ΔCT	ΔΔCT	—ΔΔCT	2^-ΔΔCT	average value	STDEV
	Normal	29.1264	22.7862	6.03439	-3.98061	3.98061	15.7864	15.6469	0.3992	***
	Normal	29.1897	23.423	6.09772	-3.91728	3.91728	15.1084
	Normal	29.1922	23.3639	6.10022	-3.91478	3.91478	15.0823
	Normal	29.053	22.7949	5.96099	-4.05401	4.05401	16.6104
			23.092	9.81465
control	D-gal	33.3722	23.7914	9.76924	-0.245758	0.245758	1.18572	1.14976	0.0587953
	D-gal	33.3664	23.5936	9.76345	-0.251553	0.251553	1.19049
	D-gal	33.4985	23.7827	9.89551	-0.119488	0.119488	1.08635
	D-gal	33.4334	23.2425	9.83041	-0.184586	0.184586	1.13649
			23.6026
	D-gal + VC	28.9123	21.322	7.27127	-2.74373	2.74373	6.69798	8.11745	0.909224	**
	D-gal + VC	28.6508	21.957	7.00979	-3.00521	3.00521	8.02892
	D-gal + VC	28.5793	21.2974	6.93835	-3.07665	3.07665	8.43654
	D-gal + VC	28.4378	21.9867	6.79678	-3.21822	3.21822	9.30636
			21.6408
	D-gal + NO	30.93	22.5815	8.34854	-1.66646	1.66646	3.17434	4.1302	0.972234	*
	D-gal + NO	30.1824	22.2024	7.97999	-2.03501	2.03501	4.09825
	D-gal + NO	30.1572	22.4978	7.65941	-2.35559	2.35559	5.11802
	D-gal + NO
	D-gal +CQPC04	28.7412	23.11	5.85923	-4.15577	4.15577	17.8243	15.0967	2.35524	***
	D-gal +CQPC04	29.183	22.5743	6.30103	-3.71397	3.71397	13.1225
	D-gal +CQPC04	28.9224	23.157	6.04037	-3.97463	3.97463	15.7211
	D-gal +CQPC04	29.1189	22.6871	6.23692	-3.77808	3.77808	13.7187
			22.8821
spleen SOD1
	group	CT value	β-actin CT value	ΔCT	ΔΔCT	—ΔΔCT	2^-ΔΔCT	average value	STDEV
	Normal	26.9301	22.7862	3.83808	-1.55492	1.55492	2.93817	3.42924	0.249865	***
	Normal	26.9641	23.423	3.87215	-1.52085	1.52085	2.86961
	Normal	26.7484	23.3639	3.65636	-1.73664	1.73664	3.33257
	Normal	26.2907	22.7949	3.19871	-2.19429	2.19429	4.57663
			23.092	5.32037
control	D-gal	28.9941	23.7914	5.39113	-0.001867	0.001867	1.00129	1.05277	0.0625134
	D-gal	28.9	23.5936	5.29701	-0.0959851	0.0959851	1.06879
	D-gal	28.8246	23.7827	5.22156	-0.171444	0.171444	1.12619
	D-gal	28.9748	23.2425	5.37177	-0.0212304	0.0212304	1.01482
			23.6026
	D-gal + VC	25.9403	21.322	4.29934	-1.09366	1.09366	2.13414	2.48631	0.335775	**
	D-gal + VC	25.5457	21.957	3.90467	-1.48833	1.48833	2.80563
	D-gal + VC	25.7251	21.2974	4.08406	-1.30894	1.30894	2.4776
	D-gal + VC	25.6961	21.9867	4.05508	-1.33792	1.33792	2.52787
			21.6408
	D-gal + NO	26.7782	22.5815	4.35121	-1.04179	1.04179	2.05878	2.28975	0.23068	*
	D-gal + NO	26.6244	22.2024	4.19745	-1.19555	1.19555	2.29032
	D-gal + NO	26.4865	22.4978	4.0595	-1.3335	1.3335	2.52014
			22.4272
	D-gal +CQPC04	26.8625	23.11	3.98048	-1.41252	1.41252	2.66202	2.63818	0.122957	***
	D-gal +CQPC04	26.7838	22.5743	3.90184	-1.49116	1.49116	2.81116
	D-gal +CQPC04	26.9148	23.157	4.03277	-1.36023	1.36023	2.56725
	D-gal +CQPC04	26.946	22.6871	4.064	-1.329	1.329	2.51228
			22.8821
spleen SOD2
	group	CT value	β-actin CT value	ΔCT	ΔΔCT	—ΔΔCT	2^-ΔΔCT	average value	STDEV
	Normal	26.1344	22.7862	3.04244	-0.899562	0.899562	1.8655	1.7249	0.119116	***
	Normal	26.2668	23.423	3.17482	-0.767179	0.767179	1.70194
	Normal	26.3258	23.3639	3.23385	-0.708154	0.708154	1.63371
	Normal	26.2698	22.7949	3.17779	-0.764206	0.764206	1.69844
			23.092	3.8418
control	D-gal	27.5168	23.7914	3.91376	-0.0282405	0.0282405	1.01977	1.07323	0.0740166
	D-gal	27.3275	23.5936	3.72448	-0.217523	0.217523	1.16274
	D-gal	27.4637	23.7827	3.86066	-0.0813445	0.0813445	1.058
	D-gal	27.4713	23.2425	3.86832	-0.0736751	0.0736751	1.05239
			23.6026
	D-gal + VC	25.3254	21.322	3.68441	-0.257585	0.257585	1.19548	1.10704	0.101762
	D-gal + VC	25.3629	21.957	3.72192	-0.220075	0.220075	1.16479
	D-gal + VC	25.5745	21.2974	3.93352	-0.00847722	0.00847722	1.00589
	D-gal + VC	25.4962	21.9867	3.85525	-0.0867518	0.0867518	1.06198
			21.6408
	D-gal + NO	25.8663	22.5815	3.43929	-0.502713	0.502713	1.41688	1.36284	0.0541882	*
	D-gal + NO	25.9811	22.2024	3.55409	-0.387914	0.387914	1.3085
	D-gal + NO	25.9221	22.4978	3.49508	-0.446924	0.446924	1.36313
	D-gal + NO		22.4272
	D-gal +CQPC04	26.2668	23.11	3.38475	-0.557247	0.557247	1.47146	1.51425	0.0892289	***
	D-gal +CQPC04	26.1127	22.5743	3.2307	-0.7113	0.7113	1.63728
	D-gal +CQPC04	26.2417	23.157	3.35969	-0.582312	0.582312	1.49725
	D-gal +CQPC04	26.2869	22.6871	3.40494	-0.537056	0.537056	1.45101
			22.8821
spleen CAT
	group	CT value	β-actin CT value	ΔCT	ΔΔCT	—ΔΔCT	2^-ΔΔCT	average value	STDEV
	Normal	27.0799	22.7862	3.98793	-0.572068	0.572068	1.48665	1.39474	0.0917707	***
	Normal	27.2679	23.423	4.17586	-0.384136	0.384136	1.30508
	Normal	27.1471	23.3639	4.05505	-0.504948	0.504948	1.41907
	Normal	27.1998	22.7949	4.10778	-0.452224	0.452224	1.36815
			23.092	4.53299
control	D-gal	28.3103	23.7914	4.68031	0.120312	-0.120312	0.919988	1.02113	0.0902178
	D-gal	28.052	23.5936	4.42195	-0.138046	0.138046	1.10041
	D-gal	28.1778	23.7827	4.54778	-0.0122218	0.0122218	1.00851
	D-gal	28.1119	23.2425	4.4819	-0.0780997	0.0780997	1.05563
			23.6026
	D-gal + VC	26.037	21.322	4.396	-0.164002	0.164002	1.12039	1.06704	0.0403873
	D-gal + VC	26.1202	21.957	4.47922	-0.0807756	0.0807756	1.05759
	D-gal + VC	26.1375	21.2974	4.4965	-0.0635004	0.0635004	1.045
	D-gal + VC	26.1372	21.9867	4.49624	-0.0637644	0.0637644	1.04519
			21.6408
	D-gal + NO	26.9344	22.5815	4.5074	-0.0526013	0.0526013	1.03713	1.0738	0.0391918
	D-gal + NO	26.8905	22.2024	4.4635	-0.0964963	0.0964963	1.06917
	D-gal + NO	26.8298	22.4978	4.40282	-0.15718	0.15718	1.11511
	D-gal + NO		22.4272
	D-gal +CQPC04	27.2438	23.11	4.36184	-0.198161	0.198161	1.14723	1.18639	0.0718032	*
	D-gal +CQPC04	27.1931	22.5743	4.31106	-0.248941	0.248941	1.18833
	D-gal +CQPC04	27.078	23.157	4.19604	-0.363955	0.363955	1.28695
	D-gal +CQPC04	27.2746	22.6871	4.3926	-0.167404	0.167404	1.12304
			22.8821
spleen Nqol
	group	CT value	β-actin CT value	ΔCT	ΔΔCT	—ΔΔCT	2^-ΔΔCT	average value	STDEV
	Normal	29.6541	22.7862	6.5621	-0.738898	0.738898	1.6689	2.00279	0.276046	***
	Normal	29.2472	23.423	6.15517	-1.14583	1.14583	2.21273
	Normal	29.3764	23.3639	6.28436	-1.01664	1.01664	2.0232
	Normal	29.3183	22.7949	6.22626	-1.07474	1.07474	2.10634
			23.092	7.3011
control	D-gal	30.9143	23.7914	7.31126	0.010257	-0.010257	0.992916	1.0004	0.0393608
	D-gal	30.8296	23.5936	7.22665	-0.0743529	0.0743529	1.05289
	D-gal	30.935	23.7827	7.332	0.0310014	-0.0310014	0.978741
	D-gal	30.9375	23.2425	7.33448	0.0334809	-0.0334809	0.97706
			23.6026
	D-gal + VC	28.626	21.322	6.98505	-0.315953	0.315953	1.24483	1.44808	0.182123	**
	D-gal + VC	28.2567	21.957	6.6157	-0.685302	0.685302	1.60804
	D-gal + VC	28.4057	21.2974	6.76467	-0.536328	0.536328	1.45028
	D-gal + VC	28.3675	21.9867	6.72647	-0.574526	0.574526	1.48919
			21.6408
	D-gal + NO	29.1343	22.5815	6.77828	-0.522716	0.522716	1.43666	1.37158	0.0430665	*
	D-gal + NO	29.135	22.2024	6.77895	-0.522049	0.522049	1.43599
	D-gal + NO	29.2116	22.4978	6.85556	-0.445445	0.445445	1.36173
	D-gal + NO	29.3329	22.1433	6.97686	-0.324144	0.324144	1.25192
			22.3562
	D-gal +CQPC04	29.1235	23.11	6.2415	-0.810501	0.810501	1.75382	1.67036	0.136434	***
	D-gal +CQPC04	29.3317	22.5743	6.44971	-0.602293	0.602293	1.51813
	D-gal +CQPC04	29.1225	23.157	6.24049	-0.811512	0.811512	1.75505
	D-gal +CQPC04	29.2076	22.6871	6.32564	-0.726362	0.726362	1.65446
			22.8821

## Sheet:  liver PCR
liver NOS1
	group	CT value	β-actin CT value	ΔCT	ΔΔCT	—ΔΔCT	2^-ΔΔCT	average value	STDEV	significance
	Normal	29.4468	25.2813	4.63885	-0.800152	0.800152	1.74129	1.61331	0.132558	***
	Normal	29.611	24.8449	4.80302	-0.635983	0.635983	1.554
	Normal	29.6764	24.4574	4.8684	-0.570597	0.570597	1.48514
	Normal	29.5047	24.6489	4.69671	-0.742295	0.742295	1.67283
			24.8081	5.43911
control	D-gal	28.7288	24.3111	5.34581	-0.0931887	0.0931887	1.06673	1.00109	0.0679445
	D-gal	28.9239	22.8117	5.54092	0.101916	-0.101916	0.931795
	D-gal	28.8031	23.5703	5.42006	-0.0189376	0.0189376	1.01321
	D-gal	28.8327	22.839	5.44966	0.0106569	-0.0106569	0.99264
			23.383
	D-gal + VC	29.289	24.2936	4.9954	-0.4436	0.4436	1.35999	1.19486	0.0968433
	D-gal + VC	28.7411	23.7866	4.9545	-0.4845	0.4845	1.3991
	D-gal + VC	29.3921	24.2344	5.15773	-0.28127	0.28127	1.21526
	D-gal + VC	28.7385	22.9867	5.75176	0.312759	-0.312759	0.805101
	D-gal + NO	29.7147	24.1042	5.61051	0.17151	-0.17151	0.887913	1.04698	0.092713
	D-gal + NO	29.844	24.3129	5.53112	0.0921165	-0.0921165	0.938145
	D-gal + NO	29.5421	24.1975	5.34462	-0.0943822	0.0943822	1.06761
	D-gal + NO	29.934	24.8671	5.06688	-0.372125	0.372125	1.29426
	D-gal +CQPC04	30.7687	25.8352	4.93348	-0.505525	0.505525	1.41964	1.33435	0.0324538	*
	D-gal +CQPC04	30.2235	25.2258	4.99768	-0.441319	0.441319	1.35785
	D-gal +CQPC04	30.4432	25.4599	4.9832	-0.455798	0.455798	1.37154
	D-gal +CQPC04	30.485	25.295	5.19	-0.248996	0.248996	1.18838
liver NOS2
	group	CT value	β-actin CT value	ΔCT	ΔΔCT	—ΔΔCT	2^-ΔΔCT	average value	STDEV
	Normal	30.9355	25.2813	5.65422	1.21722	-1.21722	0.430111	0.317272	0.0597639	***
	Normal	30.8668	24.8449	6.0219	1.5849	-1.5849	0.333348
	Normal	30.534	24.4574	6.07653	1.63953	-1.63953	0.32096
	Normal	31.5229	24.6489	6.87397	2.43697	-2.43697	0.184671
				4.43659
control	D-gal	27.6299	23.1111	4.51878	0.0817771	-0.0817771	0.944893	1.00224	0.0880345
	D-gal	27.3297	22.8117	4.51799	0.080992	-0.080992	0.945407
	D-gal	27.8729	23.5703	4.30261	-0.134392	0.134392	1.09763
	D-gal	27.246	22.839	4.40698	-0.0300214	0.0300214	1.02103
	D-gal + VC	28.7638	24.2936	4.47022	0.0332168	-0.0332168	0.977239	0.862016	0.0877045
	D-gal + VC	28.1712	23.7866	4.38466	-0.0523393	0.0523393	1.03694
	D-gal + VC	28.8818	24.2344	4.64747	0.210472	-0.210472	0.864254
	D-gal + VC	28.2357	22.9867	5.24891	0.811913	-0.811913	0.569626
	D-gal + NO	29.4846	24.1042	5.38037	0.943375	-0.943375	0.520015	0.590204	0.123514	**
	D-gal + NO	29.8052	24.3129	5.49233	1.05533	-1.05533	0.481186
	D-gal + NO	29.1248	24.1975	4.92731	0.490305	-0.490305	0.711874
	D-gal + NO	29.9306	24.8671	5.06352	0.626517	-0.626517	0.647738
	D-gal +CQPC04	31.3685	25.8352	5.53326	1.09626	-1.09626	0.467728	0.328667	0.107016	***
	D-gal +CQPC04	31.639	25.2258	6.41312	1.97612	-1.97612	0.254173
	D-gal +CQPC04	31.4173	25.4599	5.95738	1.52038	-1.52038	0.348594
	D-gal +CQPC04	31.766	25.295	6.47102	2.03402	-2.03402	0.244174
liver NOS3
	group	CT value	β-actin CT value	ΔCT	ΔΔCT	—ΔΔCT	2^-ΔΔCT	average value	STDEV
	Normal	29.618	25.2813	4.80996	-0.757041	0.757041	1.69002	1.69517	0.0529768	***
	Normal	29.6336	24.8449	4.82564	-0.74136	0.74136	1.67175
	Normal	29.5502	24.4574	4.74222	-0.824784	0.824784	1.77127
	Normal	29.6546	24.6489	4.8466	-0.7204	0.7204	1.64764
			24.8081	5.56712
control	D-gal	29.12	24.3111	5.737	0.169999	-0.169999	0.888843	1.00232	0.0867963
	D-gal	28.9329	22.8117	5.54986	-0.0171387	0.0171387	1.01195
	D-gal	28.8709	23.5703	5.48786	-0.0791409	0.0791409	1.05639
	D-gal	28.8767	22.839	5.49375	-0.0732529	0.0732529	1.05209
			23.383
	D-gal + VC	28.8069	24.2936	4.98189	-0.585113	0.585113	1.50016	1.27574	0.152957
	D-gal + VC	28.9754	23.7866	5.15044	-0.416559	0.416559	1.33474
	D-gal + VC	29.1355	24.2344	5.31048	-0.256517	0.256517	1.19459
	D-gal + VC	29.2897	22.9867	5.46469	-0.10231	0.10231	1.07349
			23.8253
	D-gal + NO	29.7671	24.1042	5.39712	-0.169878	0.169878	1.12496	1.11554	0.100033
	D-gal + NO	29.9488	24.3129	5.57877	0.0117743	-0.0117743	0.991872
	D-gal + NO	29.6887	24.1975	5.31873	-0.248269	0.248269	1.18778
	D-gal + NO	29.726	24.8671	5.35596	-0.211044	0.211044	1.15753
			24.3704
	D-gal +CQPC04	30.6262	25.8352	4.79094	-0.776064	0.776064	1.71245	1.47946	0.141511	**
	D-gal +CQPC04	30.2255	25.2258	4.99967	-0.567325	0.567325	1.48177
	D-gal +CQPC04	30.4858	25.4599	5.02588	-0.541121	0.541121	1.4551
	D-gal +CQPC04	30.5189	25.295	5.22388	-0.343122	0.343122	1.2685
liver HO-1
	group	CT value	β-actin CT value	ΔCT	ΔΔCT	—ΔΔCT	2^-ΔΔCT	average value	STDEV
	Normal	28.6856	25.2813	3.87763	-0.584375	0.584375	1.49939	1.40761	0.0811839	**
	Normal	28.8449	24.8449	4.0369	-0.425102	0.425102	1.34267
	Normal	28.7262	24.4574	3.91822	-0.543779	0.543779	1.45779
	Normal	28.8579	24.6489	4.04993	-0.412075	0.412075	1.3306
			24.8081	4.46227
control	D-gal	27.9375	24.3111	4.55447	0.0924695	-0.0924695	0.937916	1.00117	0.0682173
	D-gal	27.7454	22.8117	4.36241	-0.0995891	0.0995891	1.07147
	D-gal	27.804	23.5703	4.42097	-0.0410335	0.0410335	1.02885
	D-gal	27.8942	22.839	4.51124	0.0492413	-0.0492413	0.966444
			23.383
	D-gal + VC	28.5613	24.2936	4.73629	0.274285	-0.274285	0.82686	0.951978	0.103911
	D-gal + VC	28.2382	23.7866	4.41323	-0.0487664	0.0487664	1.03438
	D-gal + VC	28.4058	24.2344	4.58085	0.118848	-0.118848	0.920923
	D-gal + VC	28.2503	22.9867	4.42532	-0.0366758	0.0366758	1.02575
			23.8253
	D-gal + NO	28.5478	24.1042	4.34283	-0.119173	0.119173	1.08611	1.05141	0.0720266
	D-gal + NO	28.5301	24.3129	4.32512	-0.136881	0.136881	1.09953
	D-gal + NO	28.713	24.1975	4.50802	0.0460165	-0.0460165	0.968607
	D-gal + NO		24.2049
	D-gal +CQPC04	29.4435	25.8352	3.98949	-0.472506	0.472506	1.38752	1.33353	0.0693247	**
	D-gal +CQPC04	29.5568	25.2258	4.10278	-0.359223	0.359223	1.28274
	D-gal +CQPC04	29.4165	25.4599	3.96246	-0.499537	0.499537	1.41376
	D-gal +CQPC04	29.5939	25.295	4.13994	-0.322057	0.322057	1.25011
			25.454
liver Nfe2l2
	group	CT value	β-actin CT value	ΔCT	ΔΔCT	—ΔΔCT	2^-ΔΔCT	average value	STDEV
	Normal	29.5595	25.2813	4.7515	-1.0785	1.0785	2.11184	1.86287	0.232034	***
	Normal	29.732	24.8449	4.92398	-0.906019	0.906019	1.87387
	Normal	29.9174	24.4574	5.10944	-0.720563	0.720563	1.64783
	Normal	29.7757	24.6489	4.9677	-0.862304	0.862304	1.81794
			24.8081	5.83021
control	D-gal	29.2738	24.3111	5.8908	0.060798	-0.060798	0.958734	1.00312	0.0809528
	D-gal	29.3715	22.8117	5.98854	0.15854	-0.15854	0.895931
	D-gal	29.1336	23.5703	5.75061	-0.0793864	0.0793864	1.05657
	D-gal	29.0739	22.839	5.69088	-0.139123	0.139123	1.10124
			23.383
	D-gal + VC	29.4821	24.2936	5.65711	-0.172895	0.172895	1.12732	1.13332	0.0602108
	D-gal + VC	29.5942	23.7866	5.76918	-0.0608208	0.0608208	1.04306
	D-gal + VC	29.4413	24.2344	5.61625	-0.213746	0.213746	1.1597
	D-gal + VC	29.3881	22.9867	5.56309	-0.266908	0.266908	1.20323
			23.8253
	D-gal + NO	29.5402	24.1042	5.1702	-0.659799	0.659799	1.57986	1.6557	0.11297	**
	D-gal + NO	29.353	24.3129	4.98296	-0.847041	0.847041	1.79881
	D-gal + NO	29.4029	24.1975	5.03287	-0.797134	0.797134	1.73765
	D-gal + NO	29.6088	24.8671	5.23883	-0.591174	0.591174	1.50647
			24.3704
	D-gal +CQPC04	30.2898	25.8352	4.83584	-0.994157	0.994157	1.99192	1.82351	0.121258	***
	D-gal +CQPC04	30.3333	25.2258	4.87926	-0.95074	0.95074	1.93286
	D-gal +CQPC04	30.4695	25.4599	5.0155	-0.814499	0.814499	1.75869
	D-gal +CQPC04	30.5964	25.295	5.14243	-0.68757	0.68757	1.61057
			25.454
liver Gclm
	group	CT value	β-actin CT value	ΔCT	ΔΔCT	—ΔΔCT	2^-ΔΔCT	average value	STDEV
	Normal	29.3043	25.2813	4.4963	-2.0187	2.0187	4.05218	4.27324	0.39318	***
	Normal	29.3304	24.8449	4.52245	-1.99255	1.99255	3.9794
	Normal	29.0922	24.4574	4.28422	-2.23078	2.23078	4.69388
	Normal	29.1962	24.6489	4.3882	-2.1268	2.1268	4.36749
			24.8081	6.51474
control	D-gal	29.8536	24.3111	6.47063	-0.0443661	0.0443661	1.03123	1.00584	0.0708047
	D-gal	30.0499	22.8117	6.66688	0.151885	-0.151885	0.900074
	D-gal	30.0192	23.5703	6.63622	0.121222	-0.121222	0.919408
	D-gal	29.6682	22.839	6.28521	-0.229789	0.229789	1.17266
			23.383
	D-gal + VC	29.1336	24.2936	5.30858	-1.20642	1.20642	2.30764	2.40497	0.119811	**
	D-gal + VC	29.0069	23.7866	5.1819	-1.3331	1.3331	2.51944
	D-gal + VC	29.012	24.2344	5.18697	-1.32803	1.32803	2.5106
	D-gal + VC	29.1496	22.9867	5.32458	-1.19042	1.19042	2.28219
			23.8253
	D-gal + NO	30.0671	24.1042	5.69712	-0.817878	0.817878	1.76281	2.18264	0.572492	**
	D-gal + NO	29.9488	24.3129	5.57877	-0.936226	0.936226	1.91352
	D-gal + NO	29.3887	24.1975	5.01873	-1.49627	1.49627	2.82112
	D-gal + NO	29.726	24.8671	5.35596	-1.15904	1.15904	2.23309
			24.3704
	D-gal +CQPC04	29.8033	25.8352	4.34931	-2.16569	2.16569	4.48681	4.35927	0.0870646	***
	D-gal +CQPC04	29.8334	25.2258	4.37935	-2.13565	2.13565	4.39435
	D-gal +CQPC04	29.8604	25.4599	4.40638	-2.10862	2.10862	4.31279
	D-gal +CQPC04	29.8839	25.295	4.42987	-2.08513	2.08513	4.24312
			25.454
liver SOD1
	group	CT value	β-actin CT value	ΔCT	ΔΔCT	—ΔΔCT	2^-ΔΔCT	average value	STDEV
	Normal	25.2272	25.2813	0.419211	-1.91379	1.91379	3.76797	3.90338	0.177289	***
	Normal	25.2419	24.8449	0.433875	-1.89913	1.89913	3.72987
	Normal	25.1216	24.4574	0.313576	-2.01942	2.01942	4.05422
	Normal	25.119	24.6489	0.311009	-2.02199	2.02199	4.06144
			24.8081	2.33276
control	D-gal	25.937	24.3111	2.55403	0.221025	-0.221025	0.857956	1.00974	0.149086
	D-gal	25.8906	22.8117	2.50757	0.174572	-0.174572	0.886031
	D-gal	25.5409	23.5703	2.15786	-0.175135	0.175135	1.12907
	D-gal	25.4946	22.839	2.11157	-0.221426	0.221426	1.16589
			23.383
	D-gal + VC	24.7988	24.2936	0.973782	-1.35922	1.35922	2.56546	2.6284	0.014318	**
	D-gal + VC	24.8089	23.7866	0.983887	-1.34911	1.34911	2.54755
	D-gal + VC	24.8148	24.2344	0.989789	-1.34321	1.34321	2.53715
	D-gal + VC	24.6403	22.9867	0.815263	-1.51774	1.51774	2.86342
			23.8253
	D-gal + NO	25.3986	24.1042	1.02859	-1.30441	1.30441	2.46982	2.47174	0.131349	**
	D-gal + NO	25.459	24.3129	1.08905	-1.24395	1.24395	2.36847
	D-gal + NO	25.3085	24.1975	0.938468	-1.39453	1.39453	2.62903
	D-gal + NO	25.4282	24.8671	1.05822	-1.27478	1.27478	2.41962
			24.3704
	D-gal +CQPC04	25.4746	25.8352	0.0205636	-2.31244	2.31244	4.96721	4.94163	0.212887	***
	D-gal +CQPC04	25.5945	25.2258	0.14053	-2.19247	2.19247	4.57087
	D-gal +CQPC04	25.4931	25.4599	0.0391107	-2.29389	2.29389	4.90376
	D-gal +CQPC04	25.3743	25.295	-0.0796962	-2.4127	2.4127	5.32469
			25.454
liver SOD2
	group	CT value	β-actin CT value	ΔCT	ΔΔCT	—ΔΔCT	2^-ΔΔCT	average value	STDEV
	Normal	23.7808	25.2813	-1.02723	-0.445231	0.445231	1.36153	1.41357	0.0993091	***
	Normal	23.6132	24.8449	-1.19477	-0.612772	0.612772	1.52919
	Normal	23.7897	24.4574	-1.01832	-0.436319	0.436319	1.35315
	Normal	23.7299	24.6489	-1.07812	-0.496121	0.496121	1.41042
			24.8081	-0.581685
control	D-gal	22.6772	24.3111	-0.7058	-0.1238	0.1238	1.0896	1.00198	0.0904159
	D-gal	22.8361	22.8117	-0.546939	0.0350615	-0.0350615	0.97599
	D-gal	22.9355	23.5703	-0.447455	0.134545	-0.134545	0.910957
	D-gal	22.7565	22.839	-0.626547	-0.0445474	0.0445474	1.03136
			23.383
	D-gal + VC	23.0229	24.2936	-0.802074	-0.220074	0.220074	1.16479	1.09678	0.0648755
	D-gal + VC	23.0798	23.7866	-0.745155	-0.163155	0.163155	1.11973
	D-gal + VC	23.1907	24.2344	-0.634261	-0.0522613	0.0522613	1.03689
	D-gal + VC	23.1512	22.9867	-0.673808	-0.0918083	0.0918083	1.06571
			23.8253
	D-gal + NO	23.5006	24.1042	-0.869359	-0.287359	0.287359	1.2204	1.18212	0.0766952	*
	D-gal + NO	23.5057	24.3129	-0.864265	-0.282265	0.282265	1.2161
	D-gal + NO	23.6697	24.1975	-0.700314	-0.118314	0.118314	1.08547
	D-gal + NO	23.5172	24.8671	-0.852828	-0.270828	0.270828	1.2065
			24.3704
	D-gal +CQPC04	24.3603	25.8352	-1.0937	-0.511705	0.511705	1.42573	1.36893	0.0759139	***
	D-gal +CQPC04	24.4769	25.2258	-0.977097	-0.395097	0.395097	1.31503
	D-gal +CQPC04	24.3257	25.4599	-1.12833	-0.546332	0.546332	1.46037
	D-gal +CQPC04	24.522	25.295	-0.932031	-0.350031	0.350031	1.27459
			25.454
liver CAT
	group	CT value	β-actin CT value	ΔCT	ΔΔCT	—ΔΔCT	2^-ΔΔCT	average value	STDEV
	Normal	25.8043	25.2813	0.996287	-1.41171	1.41171	2.66053	2.57122	0.110274	***
	Normal	25.8624	24.8449	1.05443	-1.35357	1.35357	2.55544
	Normal	25.9291	24.4574	1.12108	-1.28692	1.28692	2.44006
	Normal	25.8216	24.6489	1.01357	-1.39443	1.39443	2.62885
			24.8081	2.40849
control	D-gal	25.8316	24.3111	2.44862	0.0406231	-0.0406231	0.972235	1.00344	0.0890152
	D-gal	25.7842	22.8117	2.40124	-0.006765	0.006765	1.0047
	D-gal	25.6019	23.5703	2.21889	-0.189111	0.189111	1.14006
	D-gal	25.9482	22.839	2.5652	0.1572	-0.1572	0.896764
			23.383
	D-gal + VC	26.0277	24.2936	2.20267	-0.205328	0.205328	1.15295	1.19744	0.0373422
	D-gal + VC	25.9758	23.7866	2.15079	-0.25721	0.25721	1.19517
	D-gal + VC	25.9374	24.2344	2.11238	-0.295618	0.295618	1.22741
	D-gal + VC	25.953	22.9867	2.12796	-0.280043	0.280043	1.21423
			23.8253
	D-gal + NO	26.4532	24.1042	2.08325	-0.324753	0.324753	1.25245	1.13633	0.077733
	D-gal + NO	26.6414	24.3129	2.27137	-0.136631	0.136631	1.09934
	D-gal + NO	26.5732	24.1975	2.20315	-0.204849	0.204849	1.15257
	D-gal + NO	26.7201	24.8671	2.35005	-0.0579454	0.0579454	1.04098
			24.3704
	D-gal +CQPC04	26.7514	25.8352	1.29738	-1.11062	1.11062	2.15938	2.34896	0.184346	***
	D-gal +CQPC04	26.7244	25.2258	1.27038	-1.13762	1.13762	2.20017
	D-gal +CQPC04	26.5417	25.4599	1.08774	-1.32026	1.32026	2.49711
	D-gal +CQPC04	26.5177	25.295	1.06365	-1.34435	1.34435	2.53915
			25.454
liver Nqol
	group	CT value	β-actin CT value	ΔCT	ΔΔCT	—ΔΔCT	2^-ΔΔCT	average value	STDEV
	Normal	31.322	25.2813	6.51397	-0.881031	0.881031	1.84169	1.75133	0.0892595	***
	Normal	31.3313	24.8449	6.52332	-0.871684	0.871684	1.8298
	Normal	31.4533	24.4574	6.64526	-0.749737	0.749737	1.68149
	Normal	31.4785	24.6489	6.67049	-0.724514	0.724514	1.65234
			24.8081	7.39477
control	D-gal	30.8652	24.3111	7.48223	0.0872267	-0.0872267	0.941331	1.00627	0.160986
	D-gal	30.9285	22.8117	7.5455	0.150501	-0.150501	0.900937
	D-gal	30.5177	23.5703	7.13465	-0.260347	0.260347	1.19777
	D-gal	30.7997	22.839	7.41672	0.0217189	-0.0217189	0.985058
			23.383
	D-gal + VC	30.9292	24.2936	7.10418	-0.290819	0.290819	1.22333	1.48224	0.0829663	*
	D-gal + VC	30.8582	23.7866	7.03325	-0.36175	0.36175	1.28498
	D-gal + VC	30.7474	24.2344	6.92243	-0.472565	0.472565	1.38757
	D-gal + VC	30.1963	22.9867	6.37133	-1.02367	1.02367	2.03308
			23.8253
	D-gal + NO	31.1562	24.1042	6.78616	-0.60884	0.60884	1.52503	1.41856	0.144639	*
	D-gal + NO	31.4399	24.3129	7.06987	-0.325133	0.325133	1.25278
	D-gal + NO	31.2057	24.1975	6.83567	-0.559331	0.559331	1.47359
	D-gal + NO	31.2562	24.8671	6.88624	-0.508761	0.508761	1.42283
			24.3704
	D-gal +CQPC04	32.0408	25.8352	6.58684	-0.80816	0.80816	1.75098	1.80549	0.0746167	***
	D-gal +CQPC04	32.0254	25.2258	6.57139	-0.823606	0.823606	1.76982
	D-gal +CQPC04	31.9317	25.4599	6.47768	-0.917321	0.917321	1.88861
	D-gal +CQPC04	31.991	25.295	6.53698	-0.858022	0.858022	1.81255
			25.454

## Sheet: skin PCR
skin TIMP1
	group	CT value	β-actin CT value	ΔCT	ΔΔCT	—ΔΔCT	2^-ΔΔCT	average value	STDEV	significance
	Normal	32.9164	23.3346	9.57442	-0.55858	0.55858	1.47282	1.46895	0.0659385	***
	Normal	32.8384	23.6819	9.49645	-0.636551	0.636551	1.55461
	Normal	32.9649	23.1489	9.62293	-0.510073	0.510073	1.42412
	Normal	32.9648	23.2009	9.62281	-0.510189	0.510189	1.42424
			23.3416	10.108
control	D-gal	33.7586	23.993	10.1166	-0.0163559	0.0163559	1.0114	1.02316	0.0548499
	D-gal	33.8098	23.309	10.1678	0.0347572	-0.0347572	0.976196
	D-gal	33.9209	23.3828	10.2789	0.145891	-0.145891	0.903821
	D-gal	33.5105	23.8835	9.86852	-0.264481	0.264481	1.2012
			23.6421
	D-gal + VC	33.9085	24.7154	9.58053	-0.55247	0.55247	1.46659	1.42011	0.0388389	***
	D-gal + VC	33.9413	22.432	9.61328	-0.519718	0.519718	1.43368
	D-gal + VC	33.9867	25.2091	9.65874	-0.474258	0.474258	1.3892
	D-gal + VC	33.9849	24.9562	9.65689	-0.476105	0.476105	1.39098
			24.3282
	D-gal + NO	34.56	24.1999	9.70599	-0.42701	0.42701	1.34444	1.36809	0.0442522	**
	D-gal + NO	34.5064	25.5086	9.65242	-0.480584	0.480584	1.39531
	D-gal + NO	34.4684	23.7237	9.61436	-0.518638	0.518638	1.4326
	D-gal + NO	34.6085	25.9822	9.75446	-0.378538	0.378538	1.30002
			24.8536
	D-gal +CQPC04	33.6925	24.3234	9.46652	-0.66648	0.66648	1.5872	1.41215	0.133327	***
	D-gal +CQPC04	33.9498	24.0054	9.7238	-0.409203	0.409203	1.32795
	D-gal +CQPC04	33.87	24.1708	9.64396	-0.489039	0.489039	1.40351
	D-gal +CQPC04	33.9476	24.406	9.72162	-0.411376	0.411376	1.32995
			24.2264
skin TIMP2
	group	CT value	β-actin CT value	ΔCT	ΔΔCT	—ΔΔCT	2^-ΔΔCT	average value	STDEV
	Normal	31.1148	23.3346	7.77279	-3.33321	3.33321	10.0785	9.27397	0.534115	***
	Normal	31.2652	23.6819	7.92317	-3.18283	3.18283	9.08088
	Normal	31.2387	23.1489	7.89672	-3.20928	3.20928	9.24891
	Normal	31.329	23.2009	7.98704	-3.11896	3.11896	8.6876
			23.3416	11.1063
control	D-gal	34.9491	23.993	11.3071	0.2011	-0.2011	0.869887	1.00348	0.117537
	D-gal	34.6065	23.309	10.9645	-0.14152	0.14152	1.10307
	D-gal	34.7304	23.3828	11.0884	-0.0175885	0.0175885	1.01227
	D-gal	34.7072	23.8835	11.0652	-0.0408429	0.0408429	1.02871
			23.6421
	D-gal + VC	34.1259	24.7154	9.79785	-1.30815	1.30815	2.47623	2.23417	0.223232	**
	D-gal + VC	34.2847	22.432	9.9567	-1.1493	1.1493	2.21806
	D-gal + VC	34.4113	25.2091	10.0833	-1.02268	1.02268	2.0317
	D-gal + VC	34.2895	24.9562	9.96149	-1.14451	1.14451	2.2107
			24.3282
	D-gal + NO	34.5394	24.1999	9.68545	-1.42055	1.42055	2.67688	2.53738	0.090101	**
	D-gal + NO	34.5906	25.5086	9.73657	-1.36943	1.36943	2.58369
	D-gal + NO	34.4933	23.7237	9.63932	-1.46668	1.46668	2.76386
	D-gal + NO	34.8725	25.9822	10.0185	-1.08751	1.08751	2.12507
			24.8536
	D-gal +CQPC04	32.1708	24.3234	7.94482	-3.16118	3.16118	8.9456	8.51086	0.35199	***
	D-gal +CQPC04	32.2797	24.0054	8.05375	-3.05225	3.05225	8.29506
	D-gal +CQPC04	32.2638	24.1708	8.03779	-3.06821	3.06821	8.38734
	D-gal +CQPC04	32.259	24.406	8.03296	-3.07304	3.07304	8.41543
			24.2264
skin SOD1
	group	CT value	β-actin CT value	ΔCT	ΔΔCT	—ΔΔCT	2^-ΔΔCT	average value	STDEV
	Normal	25.4855	23.3346	2.14352	-3.66348	3.66348	12.6712	12.2404	0.454232	***
	Normal	25.5836	23.6819	2.2416	-3.5654	3.5654	11.8383
	Normal	25.4972	23.1489	2.1552	-3.6518	3.6518	12.569
	Normal	25.5782	23.2009	2.23616	-3.57084	3.57084	11.8831
			23.3416	5.80695
control	D-gal	29.5495	23.993	5.90752	0.100523	-0.100523	0.932695	1.00364	0.112134
	D-gal	29.461	23.309	5.81898	0.0119818	-0.0119818	0.991729
	D-gal	29.2479	23.3828	5.60589	-0.201112	0.201112	1.14958
	D-gal	29.5374	23.8835	5.89541	0.0884146	-0.0884146	0.940556
			23.6421
	D-gal + VC	28.0564	24.7154	3.72843	-2.07857	2.07857	4.22389	3.69212	0.415499	*
	D-gal + VC	28.372	22.432	4.04404	-1.76296	1.76296	3.39394
	D-gal + VC	28.2194	25.2091	3.89138	-1.91562	1.91562	3.77275
	D-gal + VC	28.3789	24.9562	4.05088	-1.75612	1.75612	3.37789
			24.3282		-5.807
	D-gal + NO	27.9655	24.1999	3.11146	-2.69554	2.69554	6.47797	7.34973	1.04242	**
	D-gal + NO	27.6647	25.5086	2.81072	-2.99628	2.99628	7.97941
	D-gal + NO	27.5767	23.7237	2.7227	-3.0843	3.0843	8.48136
	D-gal + NO	27.9694	25.9822	3.11543	-2.69157	2.69157	6.46017
			24.8536
	D-gal +CQPC04	26.461	24.3234	2.23501	-3.57199	3.57199	11.8926	11.9185	0.565911	***
	D-gal +CQPC04	26.5187	24.0054	2.2927	-3.5143	3.5143	11.4264
	D-gal +CQPC04	26.3831	24.1708	2.15707	-3.64993	3.64993	12.5527
	D-gal +CQPC04	26.472	24.406	2.24601	-3.56099	3.56099	11.8023
			24.2264
skin SOD2
	group	CT value	β-actin CT value	ΔCT	ΔΔCT	—ΔΔCT	2^-ΔΔCT	average value	STDEV
	Normal	23.7013	23.3346	0.359292	-2.54771	2.54771	5.84705	5.61804	0.268609	***
	Normal	23.7302	23.6819	0.388228	-2.51877	2.51877	5.73094
	Normal	23.8336	23.1489	0.491581	-2.41542	2.41542	5.33474
	Normal	23.7741	23.2009	0.432061	-2.47494	2.47494	5.55944
			23.3416	2.90696
control	D-gal	26.5127	23.993	2.87073	-0.0362734	0.0362734	1.02546	1.00219	0.0489686
	D-gal	26.625	23.309	2.98301	0.0760145	-0.0760145	0.948675
	D-gal	26.6469	23.3828	3.00485	0.0978536	-0.0978536	0.934422
	D-gal	26.4113	23.8835	2.76926	-0.137744	0.137744	1.10018
			23.6421
	D-gal + VC	25.9562	24.7154	1.62823	-1.27877	1.27877	2.42632	2.28127	0.226867	**
	D-gal + VC	26.2148	22.432	1.88678	-1.02022	1.02022	2.02824
	D-gal + VC	25.9625	25.2091	1.63448	-1.27252	1.27252	2.41583
	D-gal + VC	26.0621	24.9562	1.73407	-1.17293	1.17293	2.25469
			24.3282
	D-gal + NO	27.138	24.1999	2.28399	-0.623009	0.623009	1.54008	1.44574	0.119865
	D-gal + NO	27.2202	25.5086	2.36618	-0.540824	0.540824	1.4548
	D-gal + NO	27.3787	23.7237	2.52471	-0.382293	0.382293	1.30341
	D-gal + NO	27.1909	25.9822	2.33687	-0.570134	0.570134	1.48466
			24.8536
	D-gal +CQPC04	24.6171	24.3234	0.391142	-2.51586	2.51586	5.71938	5.09909	0.649484	***
	D-gal +CQPC04	24.9868	24.0054	0.760763	-2.14624	2.14624	4.42672
	D-gal +CQPC04	24.822	24.1708	0.595981	-2.31102	2.31102	4.96233
	D-gal +CQPC04	24.7303	24.406	0.504301	-2.4027	2.4027	5.28792
			24.2264
skin CAT
	group	CT value	β-actin CT value	ΔCT	ΔΔCT	—ΔΔCT	2^-ΔΔCT	average value	STDEV
	Normal	23.9557	23.3346	0.613687	-3.42731	3.42731	10.7578	11.1122	0.566876	***
	Normal	23.9003	23.6819	0.558301	-3.4827	3.4827	11.1788
	Normal	23.8125	23.1489	0.47054	-3.57046	3.57046	11.88
	Normal	23.9726	23.2009	0.630612	-3.41039	3.41039	10.6323
			23.3416	4.04079
control	D-gal	27.564	23.993	3.922	-0.119005	0.119005	1.08599	1.01333	0.140948
	D-gal	27.9957	23.309	4.35375	0.312747	-0.312747	0.805108
	D-gal	27.7957	23.3828	4.15375	0.11275	-0.11275	0.924824
	D-gal	27.3757	23.8835	3.73368	-0.307321	0.307321	1.23741
			23.6421
	D-gal + VC	27.1862	24.7154	2.85824	-1.18276	1.18276	2.27011	2.22068	0.145415
	D-gal + VC	27.3538	22.432	3.02575	-1.01525	1.01525	2.02125
	D-gal + VC	27.1825	25.2091	2.85449	-1.18651	1.18651	2.27602
	D-gal + VC	27.1578	24.9562	2.82978	-1.21122	1.21122	2.31533
			24.3282
	D-gal + NO	27.1275	24.1999	2.27353	-1.76747	1.76747	3.40456	3.48791	0.335105	**
	D-gal + NO	27.1327	25.5086	2.27866	-1.76234	1.76234	3.39247
	D-gal + NO	26.9027	23.7237	2.04865	-1.99235	1.99235	3.97884
	D-gal + NO	27.2279	25.9822	2.37389	-1.66711	1.66711	3.17579
			24.8536
	D-gal +CQPC04	24.7541	24.3234	0.528131	-3.51287	3.51287	11.4151	10.1098	1.60088	***
	D-gal +CQPC04	25.1316	24.0054	0.905586	-3.13541	3.13541	8.78726
	D-gal +CQPC04	25.1766	24.1708	0.950643	-3.09036	3.09036	8.51707
	D-gal +CQPC04	24.7161	24.406	0.490116	-3.55088	3.55088	11.7199
			24.2264
skin GSH-Px
	group	CT value	β-actin CT value	ΔCT	ΔΔCT	—ΔΔCT	2^-ΔΔCT	average value	STDEV
	Normal	25.0504	23.3346	1.70837	-3.12863	3.12863	8.74607	9.55515	1.44145	***
	Normal	24.6521	23.6819	1.31008	-3.52692	3.52692	11.5268
	Normal	24.9345	23.1489	1.59248	-3.24452	3.24452	9.4776
	Normal	25.0966	23.2009	1.75461	-3.08239	3.08239	8.47015
			23.3416	4.83701
control	D-gal	28.4617	23.993	4.81966	-0.0173377	0.0173377	1.01209	1.00104	0.063454
	D-gal	28.4048	23.309	4.76276	-0.0742393	0.0742393	1.05281
	D-gal	28.5863	23.3828	4.94426	0.107256	-0.107256	0.928352
	D-gal	28.4634	23.8835	4.82136	-0.0156402	0.0156402	1.0109
			23.6421		-4.837
	D-gal + VC	27.7108	24.7154	3.32881	-1.50819	1.50819	2.84453	2.72752	0.262515	*
	D-gal + VC	27.977	22.432	3.59503	-1.24197	1.24197	2.36522
	D-gal + VC	27.7385	25.2091	3.3565	-1.4805	1.4805	2.79046
	D-gal + VC	27.678	24.9562	3.29604	-1.54096	1.54096	2.90989
			24.3282
	D-gal + NO	28.3698	24.1999	3.51582	-1.32118	1.32118	2.4987	3.08966	0.401697	**
	D-gal + NO	28.0947	25.5086	3.24065	-1.59635	1.59635	3.02377
	D-gal + NO	27.9739	23.7237	3.11986	-1.71714	1.71714	3.28784
	D-gal + NO	27.8639	25.9822	3.00986	-1.82714	1.82714	3.54832
			24.8536
	D-gal +CQPC04	26.1512	24.3234	1.92517	-2.91183	2.91183	7.52571	7.40825	0.159654	***
	D-gal +CQPC04	26.2133	24.0054	1.98729	-2.84971	2.84971	7.20856
	D-gal +CQPC04	26.1882	24.1708	1.96219	-2.87481	2.87481	7.33509
	D-gal +CQPC04	26.1439	24.406	1.91792	-2.91908	2.91908	7.56366
			24.2264
skin MMP-2
	group	CT value	β-actin CT value	ΔCT	ΔΔCT	—ΔΔCT	2^-ΔΔCT	average value	STDEV
	Normal	24.9824	23.3346	1.64039	0.860386	-0.860386	0.550805	0.566563	0.026694	***
	Normal	24.8517	23.6819	1.50971	0.729709	-0.729709	0.603025
	Normal	24.8917	23.1489	1.54971	0.769714	-0.769714	0.586534
	Normal	25.0492	23.2009	1.70718	0.927175	-0.927175	0.525887
			23.3416	0.780235
control	D-gal	32.8393	32.993	0.947291	0.167291	-0.167291	0.890513	1.00385	0.0955439
	D-gal	32.5662	31.309	0.674245	-0.105755	0.105755	1.07606
	D-gal	32.7556	31.3828	0.863582	0.0835817	-0.0835817	0.943712
	D-gal	32.5278	31.8835	0.635821	-0.144179	0.144179	1.1051
			31.8921
	D-gal + VC	25.3454	24.7154	1.01743	0.237428	-0.237428	0.848256	0.793724	0.0203727	*
	D-gal + VC	25.2829	22.432	0.954904	0.174904	-0.174904	0.885827
	D-gal + VC	25.2913	25.2091	0.963283	0.183283	-0.183283	0.880697
	D-gal + VC	25.9442	24.9562	1.6162	0.836199	-0.836199	0.560117
			24.3282
	D-gal + NO	26.3344	24.1999	1.48043	0.700433	-0.700433	0.615387	0.634947	0.0251407	***
	D-gal + NO	26.2281	25.5086	1.3741	0.594101	-0.594101	0.662457
	D-gal + NO	26.3153	23.7237	1.46129	0.681287	-0.681287	0.623609
	D-gal + NO	26.2816	25.9822	1.42762	0.647618	-0.647618	0.638333
			24.8536
	D-gal +CQPC04	25.8331	24.3234	1.60709	0.82709	-0.82709	0.563665	0.568954	0.0842157	***
	D-gal +CQPC04	25.6114	24.0054	1.3854	0.605401	-0.605401	0.657289
	D-gal +CQPC04	26.0374	24.1708	1.81144	1.03144	-1.03144	0.489222
	D-gal +CQPC04	25.828	24.406	1.60204	0.822045	-0.822045	0.56564
			24.2264
skin MMP-9
	group	CT value	β-actin CT value	ΔCT	ΔΔCT	—ΔΔCT	2^-ΔΔCT	average value	STDEV
	Normal	31.3197	23.3346	7.97768	4.77668	-4.77668	0.0364818	0.028018	0.00973431	***
	Normal	31.8958	23.6819	8.55381	5.35281	-5.35281	0.0244705
	Normal	32.4039	23.1489	9.06185	5.86085	-5.86085	0.0172071
	Normal	31.425	23.2009	8.08303	4.88203	-4.88203	0.0339127
			23.3416	3.2007
control	D-gal	35.2068	32.993	3.31475	0.113753	-0.113753	0.924181	1.00358	0.106957
	D-gal	35.2111	31.309	3.31907	0.118075	-0.118075	0.921416
	D-gal	34.945	31.3828	3.05299	-0.148008	0.148008	1.10804
	D-gal	35.008	31.8835	3.11599	-0.0850082	0.0850082	1.06069
			31.8921
	D-gal + VC	32.5608	24.7154	8.23276	5.03176	-5.03176	0.0305695	0.0322597	0.00904341	***
	D-gal + VC	32.0426	22.432	7.71458	4.51358	-4.51358	0.04378
	D-gal + VC	32.7682	25.2091	8.44017	5.23917	-5.23917	0.0264761
	D-gal + VC	32.6765	24.9562	8.34849	5.14749	-5.14749	0.028213
			24.3282
	D-gal + NO	32.315	24.1999	7.461	4.26	-4.26	0.0521929	0.0373952	0.0190186
	D-gal + NO	33.1907	25.5086	8.33665	5.13565	-5.13565	0.0284456
	D-gal + NO	34.1542	23.7237	9.30021	6.09921	-6.09921	0.0145866
	D-gal + NO	32.2564	25.9822	7.40242	4.20142	-4.20142	0.0543557
			24.8536
	D-gal +CQPC04	32.3953	24.3234	8.1693	4.9683	-4.9683	0.0319443	0.0274288	0.00549618	***
	D-gal +CQPC04	32.2773	24.0054	8.05128	4.85028	-4.85028	0.0346674
	D-gal +CQPC04	32.8028	24.1708	8.57685	5.37585	-5.37585	0.0240829
	D-gal +CQPC04	33.1433	24.406	8.91729	5.71629	-5.71629	0.0190207
			24.2264
